# Supplementary material for: Impute the missing data by combining retrieved dropouts and return to baseline method
Source: PLoS One. 2025 May 29;20(5):e0323496. doi: 10.1371/journal.pone.0323496 (PMC12121747; doi:10.1371/journal.pone.0323496)
Supplement: S1 Data — (XLSX) [file pone.0323496.s001.xlsx]

## Sheet: Scenario1 bias
RD10rf	RD-RTB10rf	RTB10rf	RD30rf	RD-RTB30rf	RTB30rf	RD50rf	RD-RTB50rf	RTB50rf	RD70rf	RD-RTB70rf	RTB70rf	RD90rf	RD-RTB90rf	RTB90rf
-0.3531	-0.362	-0.4668	-0.3465	-0.33	-0.5931	-0.3429	-0.3087	-0.7589	-0.2475	-0.2959	-0.8321	-0.3349	-0.2704	-1.0139
-0.4688	-0.2468	-0.4901	-0.4656	-0.2118	-0.6328	-0.465	-0.1928	-0.7537	-0.2284	-0.1795	-0.8345	-0.4287	-0.1745	-0.9659
-0.4322	-0.1142	-0.6772	-0.4389	-0.0857	-0.8356	-0.4477	-0.0683	-1.02	-0.2553	-0.1724	-1.1082	-0.4725	-0.0016	-1.2924
-0.4304	-0.3533	-0.7138	-0.4301	-0.3357	-0.8173	-0.4331	-0.3029	-0.9369	-0.272	-0.1604	-1.0461	-0.3921	-0.2671	-1.2057
-0.4652	-0.3675	-0.5082	-0.4576	-0.3228	-0.6434	-0.5039	-0.2804	-0.7185	-0.2764	-0.0336	-0.8516	-0.4602	-0.2004	-0.9837
-0.3972	-0.238	-0.4344	-0.4106	-0.1766	-0.6219	-0.4257	-0.1789	-0.7825	-0.2803	-0.2374	-0.9354	-0.4792	-0.0654	-1.1036
-0.3223	-0.2871	-0.5283	-0.3034	-0.2908	-0.6692	-0.2871	-0.2688	-0.751	-0.2808	-0.3609	-0.8958	-0.2597	-0.1868	-1.0396
-0.4374	-0.451	-0.6865	-0.4456	-0.4475	-0.8262	-0.4559	-0.4454	-0.9705	-0.2871	-0.2173	-0.9784	-0.4134	-0.307	-1.0533
-0.4067	-0.128	-0.5781	-0.4202	-0.1663	-0.6941	-0.4347	-0.1408	-0.8781	-0.2949	-0.336	-1.047	-0.4308	-0.0776	-1.1702
-0.5559	-0.3911	-0.6821	-0.558	-0.3419	-0.7816	-0.5621	-0.2884	-0.9414	-0.2951	-0.2987	-1.054	-0.5289	-0.1787	-1.1122
-0.324	-0.1699	-0.6095	-0.3152	-0.1276	-0.6785	-0.3116	-0.0909	-0.8247	-0.3013	-0.2064	-1.0451	-0.3204	-0.0016	-1.2157
-0.4674	-0.2548	-0.5936	-0.4684	-0.2331	-0.7613	-0.4724	-0.217	-0.9249	-0.3037	-0.2515	-1.0995	-0.4964	-0.1978	-1.1629
-0.4658	-0.2889	-0.5867	-0.4675	-0.2493	-0.6866	-0.4727	-0.223	-0.742	-0.3038	-0.0951	-0.9918	-0.4536	-0.1813	-1.1326
-0.3958	-0.3942	-0.4704	-0.4076	-0.3656	-0.6482	-0.4205	-0.3341	-0.8203	-0.3042	-0.1974	-0.904	-0.4525	-0.2594	-1.0261
-0.3013	-0.2559	-0.647	-0.295	-0.2131	-0.7801	-0.2943	-0.1801	-0.8551	-0.3048	-0.145	-0.9705	-0.3343	-0.1284	-1.107
-0.3637	-0.2918	-0.5772	-0.3511	-0.2624	-0.7246	-0.3426	-0.2307	-0.8702	-0.3053	-0.1863	-0.8961	-0.308	-0.2083	-1.0568
-0.2964	-0.2046	-0.5565	-0.2953	-0.1827	-0.7073	-0.2978	-0.153	-0.8985	-0.3056	-0.18	-1.0408	-0.2637	-0.1247	-1.1678
-0.383	-0.3667	-0.5785	-0.382	-0.3604	-0.78	-0.3847	-0.3179	-0.8175	-0.3057	-0.2284	-0.9599	-0.4588	-0.2739	-1.1074
-0.3193	-0.3795	-0.6056	-0.316	-0.3662	-0.7905	-0.3172	-0.3544	-0.8979	-0.3059	-0.3356	-0.9944	-0.3208	-0.3054	-1.1201
-0.3945	-0.3495	-0.6653	-0.3934	-0.3511	-0.7991	-0.3948	-0.3146	-0.975	-0.306	-0.1346	-1.0809	-0.3427	-0.3153	-1.215
-0.515	-0.2899	-0.4736	-0.5276	-0.2332	-0.6073	-0.5439	-0.1705	-0.7626	-0.3071	-0.1242	-0.8288	-0.4765	-0.1331	-0.9255
-0.4007	-0.3353	-0.4648	-0.4125	-0.2984	-0.5774	-0.426	-0.2779	-0.7271	-0.3119	-0.3321	-0.8272	-0.4612	-0.2166	-0.9902
-0.315	-0.2245	-0.5024	-0.3109	-0.2025	-0.6399	-0.36	-0.1859	-0.7051	-0.3123	-0.2725	-0.8376	-0.3414	-0.1123	-1.0395
-0.3977	-0.3968	-0.6354	-0.4028	-0.3617	-0.7287	-0.4109	-0.3393	-0.8375	-0.3131	-0.1288	-1.0475	-0.4113	-0.2788	-1.1771
-0.4615	-0.1858	-0.4792	-0.4659	-0.1707	-0.6606	-0.4751	-0.1602	-0.8488	-0.3168	-0.1041	-0.8993	-0.4845	-0.1041	-1.0082
-0.5257	-0.4407	-0.5411	-0.5409	-0.4066	-0.6509	-0.5574	-0.3797	-0.7826	-0.3169	-0.048	-0.893	-0.5175	-0.3081	-1.0526
-0.3385	-0.3854	-0.6276	-0.3316	-0.3478	-0.6998	-0.329	-0.31	-0.8793	-0.3273	-0.3138	-1.0593	-0.3417	-0.2335	-1.1917
-0.3463	-0.4805	-0.4931	-0.3478	-0.4366	-0.7081	-0.3517	-0.4086	-0.7802	-0.3275	-0.097	-0.8737	-0.3487	-0.3578	-1.0318
-0.3186	-0.3071	-0.6848	-0.3218	-0.2515	-0.8411	-0.328	-0.2095	-0.9423	-0.3279	-0.1207	-1.0636	-0.3284	-0.141	-1.2246
-0.4517	-0.2172	-0.5161	-0.4654	-0.1868	-0.783	-0.481	-0.1816	-0.8525	-0.3297	-0.1588	-0.9104	-0.4849	-0.0572	-1.048
-0.3434	-0.4347	-0.7194	-0.3363	-0.3925	-0.9069	-0.3322	-0.3669	-0.9614	-0.3301	-0.3851	-1.1155	-0.2888	-0.2949	-1.2864
-0.345	-0.2215	-0.6077	-0.3365	-0.1954	-0.6799	-0.3312	-0.171	-0.8582	-0.3307	-0.3336	-0.9114	-0.3096	-0.0913	-1.0555
-0.3788	-0.4393	-0.6513	-0.3798	-0.4402	-0.7304	-0.3832	-0.4404	-0.8699	-0.3312	-0.2162	-1.015	-0.3277	-0.3187	-1.1396
-0.4325	-0.173	-0.4427	-0.4488	-0.1379	-0.5544	-0.4669	-0.0978	-0.6495	-0.3316	-0.2343	-0.7926	-0.4752	-0.0173	-0.9477
-0.3108	-0.3588	-0.4887	-0.3019	-0.3355	-0.6022	-0.2976	-0.3115	-0.7636	-0.3337	-0.2715	-0.8932	-0.3122	-0.245	-1.0067
-0.3577	-0.3471	-0.5411	-0.3489	-0.326	-0.7265	-0.3446	-0.3266	-0.8673	-0.335	-0.3433	-1.0189	-0.3249	-0.2523	-1.1326
-0.4938	-0.2933	-0.496	-0.5074	-0.251	-0.6611	-0.5232	-0.23	-0.8059	-0.3414	-0.174	-1.0069	-0.5126	-0.2041	-1.1829
-0.5561	-0.3816	-0.5438	-0.5659	-0.341	-0.722	-0.5785	-0.3185	-0.8556	-0.3419	-0.2044	-1.0244	-0.5074	-0.245	-1.0893
-0.3149	-0.3069	-0.4376	-0.3108	-0.2789	-0.61	-0.3108	-0.2572	-0.7465	-0.3469	-0.3334	-0.8568	-0.3321	-0.2294	-0.9707
-0.3725	-0.2158	-0.4197	-0.3802	-0.1797	-0.5435	-0.3911	-0.1698	-0.66	-0.3482	-0.1561	-0.7671	-0.4486	-0.1166	-0.9213
-0.4894	-0.4092	-0.524	-0.4949	-0.4011	-0.6163	-0.5023	-0.3761	-0.8175	-0.3549	-0.194	-0.9837	-0.4719	-0.3195	-1.1651
-0.324	-0.3604	-0.6067	-0.3196	-0.3039	-0.6076	-0.3211	-0.2511	-0.8451	-0.3569	-0.1908	-1.0241	-0.3499	-0.1936	-1.1702
-0.2715	-0.4352	-0.5323	-0.2682	-0.3931	-0.7452	-0.2701	-0.3356	-0.8729	-0.3579	-0.142	-0.9369	-0.2962	-0.2476	-1.0258
-0.4121	-0.38	-0.4727	-0.4278	-0.3613	-0.6136	-0.4442	-0.3145	-0.7516	-0.3611	-0.1243	-0.9171	-0.4303	-0.2823	-1.0458
-0.3341	-0.2164	-0.3818	-0.3252	-0.1834	-0.5783	-0.3214	-0.1646	-0.6738	-0.3667	-0.3175	-0.8089	-0.3501	-0.0886	-0.9519
-0.3119	-0.1772	-0.7242	-0.3562	-0.1385	-0.8268	-0.3538	-0.1471	-0.9358	-0.3681	-0.1864	-1.1055	-0.3334	-0.05	-1.2325
-0.3478	-0.4099	-0.505	-0.3366	-0.3925	-0.74	-0.3286	-0.3786	-0.8691	-0.3734	-0.113	-0.9677	-0.2694	-0.3364	-1.1072
-0.3441	-0.2286	-0.4553	-0.3423	-0.2024	-0.5857	-0.3445	-0.1849	-0.7393	-0.3776	-0.308	-0.9708	-0.3355	-0.1382	-1.1465
-0.3993	-0.4708	-0.6806	-0.4112	-0.4182	-0.8211	-0.4257	-0.396	-0.967	-0.3784	-0.0825	-1.1181	-0.4822	-0.3536	-1.2334
-0.3386	-0.1836	-0.6586	-0.3414	-0.1544	-0.7701	-0.3459	-0.0982	-0.8558	-0.3816	-0.2727	-1.0013	-0.3265	-0.1007	-1.193
-0.3362	-0.3486	-0.5952	-0.3336	-0.3118	-0.6662	-0.3343	-0.2782	-0.7829	-0.3826	-0.2726	-0.9749	-0.3042	-0.2335	-1.1325
-0.3918	-0.2735	-0.4258	-0.3751	-0.2435	-0.5644	-0.3628	-0.2291	-0.6899	-0.3851	-0.2673	-0.8804	-0.3244	-0.1843	-1.0248
-0.3375	-0.2408	-0.6331	-0.3236	-0.2153	-0.7724	-0.3137	-0.1842	-0.8616	-0.3912	-0.2985	-1.0614	-0.2923	-0.0911	-1.1132
-0.5274	-0.2451	-0.5895	-0.537	-0.2269	-0.6845	-0.5496	-0.217	-0.7934	-0.3912	-0.1627	-1.0175	-0.534	-0.175	-1.1778
-0.4357	-0.2507	-0.6439	-0.444	-0.239	-0.8189	-0.4553	-0.2215	-0.942	-0.3923	-0.3388	-1.1244	-0.4496	-0.1402	-1.2112
-0.4543	-0.427	-0.6625	-0.4472	-0.3866	-0.7674	-0.4437	-0.3635	-0.9061	-0.3978	-0.0586	-1.0182	-0.3468	-0.3031	-1.1683
-0.3033	-0.3405	-0.4246	-0.3003	-0.3101	-0.6081	-0.3009	-0.2822	-0.7113	-0.4026	-0.3114	-0.8577	-0.3225	-0.1711	-0.9762
-0.3951	-0.3457	-0.6463	-0.3899	-0.2969	-0.8269	-0.3882	-0.2522	-0.9205	-0.4084	-0.2183	-1.0139	-0.3538	-0.136	-1.0885
-0.5701	-0.3783	-0.5802	-0.5876	-0.3377	-0.7152	-0.6069	-0.3131	-0.828	-0.4105	-0.3358	-1.0316	-0.5037	-0.2185	-1.2137
-0.3421	-0.4195	-0.5051	-0.3454	-0.4044	-0.6317	-0.353	-0.3964	-0.763	-0.4126	-0.058	-0.8754	-0.4095	-0.3264	-1.042
-0.3232	-0.2437	-0.6297	-0.3181	-0.2373	-0.6713	-0.3151	-0.2238	-0.8785	-0.4152	-0.3468	-1.0019	-0.3072	-0.1559	-1.1664
-0.3329	-0.1593	-0.6468	-0.3335	-0.1191	-0.7391	-0.3372	-0.0891	-0.9242	-0.4175	-0.0809	-0.9288	-0.4209	-0.0271	-1.051
-0.4001	-0.326	-0.4981	-0.3981	-0.2908	-0.5863	-0.4009	-0.2398	-0.7901	-0.4193	-0.297	-0.9101	-0.4454	-0.1206	-1.0011
-0.3763	-0.1761	-0.6112	-0.3788	-0.1491	-0.6878	-0.3849	-0.1174	-0.7779	-0.4193	-0.2412	-0.9002	-0.4188	-0.0338	-1.1917
-0.2745	-0.2336	-0.5457	-0.302	-0.1938	-0.6458	-0.2832	-0.166	-0.7546	-0.4194	-0.2945	-0.87	-0.2292	-0.1278	-1.0434
-0.5147	-0.396	-0.5542	-0.5229	-0.3532	-0.6586	-0.5338	-0.3169	-0.752	-0.4198	-0.113	-0.8929	-0.4589	-0.2372	-1.0995
-0.3472	-0.3754	-0.4055	-0.3597	-0.3588	-0.5512	-0.3741	-0.3342	-0.7093	-0.4235	-0.1054	-0.8218	-0.4233	-0.272	-0.9176
-0.2979	-0.2265	-0.5473	-0.2986	-0.2162	-0.7269	-0.3013	-0.2015	-0.8358	-0.4265	-0.2252	-0.968	-0.299	-0.144	-1.1185
-0.3006	-0.2301	-0.4893	-0.2946	-0.2131	-0.5631	-0.2933	-0.2198	-0.7369	-0.4297	-0.2874	-0.8735	-0.3006	-0.2296	-0.9369
-0.5003	-0.3866	-0.5544	-0.4932	-0.3568	-0.7899	-0.4897	-0.3395	-0.9061	-0.4305	-0.3377	-1.0245	-0.4819	-0.2843	-1.1588
-0.2674	-0.25	-0.4468	-0.2643	-0.181	-0.5713	-0.2657	-0.1551	-0.7266	-0.4335	-0.305	-0.8584	-0.3041	-0.1001	-0.9872
-0.4237	-0.2737	-0.6048	-0.4288	-0.2369	-0.7194	-0.435	-0.2461	-0.8339	-0.4365	-0.14	-1.0187	-0.4298	-0.2251	-1.1116
-0.5251	-0.3461	-0.5639	-0.5341	-0.3103	-0.6951	-0.5451	-0.3004	-0.8286	-0.4396	-0.1812	-0.9326	-0.5447	-0.2707	-1.0789
-0.3413	-0.2958	-0.4929	-0.3318	-0.2569	-0.5896	-0.3268	-0.2222	-0.7064	-0.4481	-0.2919	-0.8507	-0.3106	-0.1433	-0.9702
-0.4519	-0.22	-0.5345	-0.4434	-0.2323	-0.6319	-0.4373	-0.2648	-0.8364	-0.4484	-0.2902	-1.0114	-0.3725	-0.2764	-1.1231
-0.4591	-0.3704	-0.4433	-0.4617	-0.3292	-0.6438	-0.4672	-0.3434	-0.7339	-0.4509	-0.1115	-0.8719	-0.4534	-0.2779	-0.9964
-0.4392	-0.3563	-0.5747	-0.4411	-0.3468	-0.687	-0.446	-0.3429	-0.8463	-0.4536	-0.2461	-1.0267	-0.3833	-0.2463	-1.0421
-0.3509	-0.1851	-0.6586	-0.3447	-0.1569	-0.7367	-0.3431	-0.1231	-0.8544	-0.4552	-0.1422	-0.93	-0.3035	-0.066	-1.0982
-0.3424	-0.2998	-0.6186	-0.3363	-0.2583	-0.7833	-0.335	-0.2279	-0.9416	-0.4586	-0.1075	-0.9256	-0.3576	-0.1355	-1.0585
-0.347	-0.22	-0.5123	-0.3397	-0.2207	-0.6754	-0.3348	-0.1881	-0.805	-0.4592	-0.2682	-0.9353	-0.3397	-0.0873	-0.9958
-0.5328	-0.2231	-0.7258	-0.5376	-0.2103	-0.8225	-0.5445	-0.1876	-1.0055	-0.4601	-0.3354	-1.147	-0.5224	-0.1334	-1.2363
-0.4565	-0.3233	-0.6392	-0.464	-0.2695	-0.7954	-0.4741	-0.2403	-0.8727	-0.4604	-0.1882	-1.0184	-0.498	-0.1765	-1.1701
-0.5013	-0.4816	-0.4173	-0.468	-0.4253	-0.5539	-0.4862	-0.3865	-0.7069	-0.4618	-0.2874	-0.83	-0.4911	-0.3065	-0.962
-0.4404	-0.2254	-0.4895	-0.4424	-0.2024	-0.5883	-0.4455	-0.1876	-0.7556	-0.4635	-0.1074	-0.9116	-0.4023	-0.1316	-1.0618
-0.4882	-0.294	-0.6494	-0.4901	-0.2736	-0.8073	-0.4946	-0.2582	-0.9095	-0.4659	-0.2017	-0.9755	-0.4767	-0.2194	-1.146
-0.3448	-0.4343	-0.7015	-0.3417	-0.4199	-0.8087	-0.3424	-0.3567	-0.9069	-0.4708	-0.3752	-1.0911	-0.3667	-0.3184	-1.2269
-0.4126	-0.1724	-0.4381	-0.4009	-0.1572	-0.6057	-0.394	-0.1475	-0.7106	-0.4713	-0.2358	-0.8764	-0.3805	-0.0689	-0.9557
-0.3239	-0.2452	-0.5407	-0.325	-0.1998	-0.604	-0.3294	-0.2019	-0.7427	-0.5474	-0.1202	-0.8216	-0.3356	-0.1904	-0.9867
-0.5506	-0.1583	-0.5854	-0.5494	-0.1665	-0.7432	-0.5513	-0.1367	-0.8829	-0.5474	-0.1135	-0.9847	-0.5088	-0.0747	-1.1565
-0.475	-0.2264	-0.6315	-0.4711	-0.1951	-0.7587	-0.4718	-0.1585	-0.8817	-0.5475	-0.1225	-1.0504	-0.4887	-0.0605	-1.16
-0.5341	-0.3787	-0.663	-0.5467	-0.3371	-0.8414	-0.5116	-0.3151	-0.9112	-0.5477	-0.2301	-1.0919	-0.5301	-0.2584	-1.1455
-0.4516	-0.2832	-0.685	-0.4547	-0.2808	-0.7993	-0.4599	-0.2786	-1.0148	-0.5511	-0.3197	-1.0942	-0.3727	-0.2648	-1.1675
-0.4209	-0.2378	-0.5052	-0.4232	-0.2248	-0.6367	-0.4296	-0.2145	-0.7699	-0.5536	-0.2708	-0.94	-0.3456	-0.1372	-1.081
-0.3262	-0.4173	-0.527	-0.3169	-0.3978	-0.6528	-0.3123	-0.3787	-0.7579	-0.5553	-0.2038	-0.9065	-0.3404	-0.3072	-0.9845
-0.4972	-0.2191	-0.543	-0.5097	-0.21	-0.7382	-0.5245	-0.1705	-0.9195	-0.5582	-0.104	-1.0285	-0.5129	-0.0673	-1.1756
-0.4986	-0.1313	-0.5199	-0.5007	-0.1008	-0.6306	-0.5062	-0.0777	-0.8	-0.5585	-0.268	-1.0207	-0.4687	0.0204	-1.1739
-0.4778	-0.2705	-0.4967	-0.4885	-0.2636	-0.6482	-0.5017	-0.2673	-0.7835	-0.5596	-0.2024	-0.8655	-0.5038	-0.2036	-1.0091
-0.4785	-0.3405	-0.5452	-0.497	-0.3151	-0.6196	-0.5172	-0.2951	-0.8304	-0.5608	-0.2922	-1.0415	-0.5088	-0.2072	-1.1251
-0.5488	-0.3646	-0.5889	-0.5129	-0.3416	-0.7022	-0.5276	-0.3229	-0.8504	-0.5629	-0.2577	-0.9718	-0.4989	-0.2567	-1.178
-0.444	-0.1723	-0.5785	-0.4437	-0.1543	-0.7798	-0.4468	-0.1351	-0.9021	-0.568	-0.1977	-1.0715	-0.3773	-0.0265	-1.1516

## Sheet: Scenario2 bias
RD10rf	RD-RTB10rf	RTB10rf	RD30rf	RD-RTB30rf	RTB30rf	RD50rf	RD-RTB50rf	RTB50rf	RD70rf	RD-RTB70rf	RTB70rf	RD90rf	RD-RTB90rf	RTB90rf
0.2768	0.2266	-0.281	0.286	0.3787	-0.4267	0.2881	0.1914	-0.4956	0.2842	0.2217	-0.7172	0.2894	0.1864	-0.8476
0.3147	0.2645	-0.1342	0.3266	0.3677	-0.3596	0.332	0.2293	-0.512	0.3315	0.2347	-0.6753	0.3401	0.2017	-0.8946
0.2002	0.15	-0.1014	0.2131	0.3584	-0.2746	0.2204	0.1148	-0.4459	0.2226	0.2348	-0.561	0.2344	0.2123	-0.7252
0.3536	0.3034	-0.1351	0.3673	0.3573	-0.3501	0.3743	0.2682	-0.4981	0.3757	0.2307	-0.7161	0.3873	0.2088	-0.9332
0.2789	0.2287	-0.1046	0.2828	0.3395	-0.3366	0.2797	0.1935	-0.4863	0.2706	0.2122	-0.6086	0.271	0.1805	-0.8098
0.3955	0.3453	-0.1219	0.4108	0.3311	-0.256	0.419	0.3101	-0.4372	0.4211	0.2406	-0.6206	0.4326	0.2196	-0.7479
0.2542	0.204	-0.2512	0.2534	0.3252	-0.5084	0.2935	0.1688	-0.6184	0.2762	0.1403	-0.8516	0.2682	0.1394	-0.9788
0.4126	0.3624	-0.1675	0.4019	0.3234	-0.3371	0.4343	0.3272	-0.4615	0.4605	0.1873	-0.6418	0.4959	0.1592	-0.7949
0.4279	0.3777	-0.2194	0.4552	0.322	-0.365	0.4756	0.3425	-0.5347	0.4896	0.1411	-0.7333	0.5122	0.1416	-0.8802
0.3095	0.2593	-0.1416	0.3191	0.3202	-0.3042	0.3226	0.2241	-0.4789	0.3212	0.2236	-0.6236	0.3298	0.1998	-0.8194
0.2313	0.1811	-0.2116	0.2435	0.3181	-0.3724	0.2491	0.1459	-0.609	0.2992	0.1445	-0.7573	0.309	0.1219	-0.9426
0.3805	0.3303	-0.105	0.394	0.3178	-0.3237	0.4029	0.2951	-0.5271	0.4081	0.1288	-0.6749	0.4236	0.1229	-0.7945
0.3353	0.2851	-0.1344	0.3515	0.3147	-0.3013	0.3611	0.2499	-0.4768	0.3649	0.1707	-0.666	0.3783	0.1412	-0.8777
0.3391	0.2889	-0.1846	0.3535	0.3143	-0.3533	0.3609	0.2537	-0.4802	0.3629	0.2864	-0.6669	0.3757	0.2633	-0.8097
0.347	0.2968	-0.1529	0.3647	0.3102	-0.3506	0.3764	0.2616	-0.5087	0.383	0.1415	-0.7232	0.3995	0.1171	-0.9398
0.3883	0.3381	-0.2708	0.4097	0.305	-0.4514	0.4226	0.3029	-0.629	0.4279	0.2009	-0.7613	0.4421	0.1804	-0.9598
0.3843	0.3341	-0.2536	0.4049	0.3033	-0.3727	0.4187	0.2989	-0.5133	0.4264	0.1987	-0.7408	0.443	0.1793	-0.9079
0.2855	0.2353	-0.1244	0.297	0.2992	-0.3034	0.3012	0.2001	-0.4521	0.2991	0.2212	-0.5699	0.3064	0.2111	-0.8194
0.2557	0.2055	-0.1476	0.2616	0.2946	-0.3499	0.2614	0.1703	-0.5069	0.2562	0.1784	-0.6254	0.3108	0.1495	-0.7731
0.2384	0.1882	-0.2178	0.268	0.2935	-0.329	0.29	0.153	-0.6096	0.3053	0.1485	-0.7	0.3296	0.1264	-0.8595
0.3374	0.2872	-0.1518	0.3565	0.2921	-0.3571	0.3698	0.252	-0.4666	0.378	0.1764	-0.607	0.3959	0.1458	-0.7847
0.3538	0.3036	-0.2293	0.3771	0.289	-0.3964	0.3927	0.2684	-0.5376	0.4014	0.3245	-0.7568	0.4188	0.2741	-0.921
0.3624	0.3122	-0.1628	0.38	0.2884	-0.3518	0.3903	0.277	-0.4351	0.3935	0.1396	-0.6351	0.4046	0.1126	-0.8194
0.3956	0.3454	-0.2401	0.4106	0.2819	-0.4193	0.4199	0.3102	-0.6051	0.424	0.368	-0.7681	0.4376	0.3194	-0.9518
0.4139	0.3637	-0.2473	0.4334	0.2819	-0.3724	0.4468	0.3285	-0.6241	0.4053	0.2911	-0.7581	0.4242	0.2657	-0.9339
0.3868	0.3366	-0.0641	0.4011	0.278	-0.2811	0.409	0.3014	-0.3925	0.4118	0.3211	-0.5627	0.4252	0.28	-0.7213
0.4005	0.3503	-0.2423	0.4181	0.2767	-0.387	0.4294	0.3151	-0.5561	0.4354	0.3354	-0.7557	0.4516	0.3152	-0.9104
0.3802	0.33	-0.1256	0.3956	0.2737	-0.3562	0.404	0.2948	-0.5393	0.4062	0.2709	-0.7556	0.4177	0.2403	-0.8323
0.2429	0.1927	-0.1834	0.2561	0.2632	-0.3915	0.2626	0.1575	-0.5965	0.2636	0.243	-0.7983	0.2747	0.2267	-0.9675
0.2517	0.2015	-0.2773	0.2626	0.2626	-0.425	0.268	0.1663	-0.5752	0.2687	0.3066	-0.7696	0.2794	0.2468	-0.9733
0.2996	0.2494	-0.1433	0.3191	0.2623	-0.2875	0.3331	0.2142	-0.5614	0.3424	0.2258	-0.7287	0.3616	0.2048	-0.8971
0.2716	0.2214	-0.1847	0.2894	0.262	-0.3365	0.3022	0.1862	-0.5095	0.3109	0.2812	-0.7218	0.3304	0.2569	-0.8877
0.3866	0.3364	-0.1516	0.3991	0.2603	-0.3046	0.4032	0.3012	-0.5236	0.45	0.2963	-0.6626	0.4561	0.2782	-0.8745
0.3583	0.3081	-0.1928	0.3741	0.2581	-0.3083	0.3827	0.2729	-0.506	0.385	0.1637	-0.7471	0.3965	0.1427	-0.914
0.2207	0.1705	-0.1088	0.2272	0.2527	-0.3017	0.2288	0.1353	-0.4545	0.2263	0.0862	-0.5897	0.234	0.0407	-0.754
0.3586	0.3084	-0.1683	0.3737	0.2502	-0.3062	0.381	0.2732	-0.4804	0.3813	0.2765	-0.6467	0.39	0.2528	-0.8181
0.2886	0.2384	-0.1928	0.3027	0.2465	-0.3311	0.3103	0.2032	-0.453	0.3124	0.3128	-0.6341	0.3247	0.2617	-0.814
0.2115	0.1613	-0.1606	0.2234	0.2456	-0.3023	0.2275	0.1261	-0.4903	0.2249	0.1259	-0.6235	0.2315	0.1343	-0.7748
0.2829	0.2327	-0.2463	0.2922	0.2454	-0.4138	0.2949	0.1975	-0.6014	0.292	0.1289	-0.7725	0.2989	0.1295	-0.9862
0.2323	0.1821	-0.1145	0.2481	0.243	-0.3045	0.2576	0.1469	-0.4758	0.2617	0.2472	-0.6001	0.2755	0.218	-0.751
0.2495	0.1993	-0.1106	0.2666	0.242	-0.2762	0.2781	0.1641	-0.526	0.2849	0.2176	-0.6179	0.3015	0.1917	-0.7835
0.2399	0.1897	-0.2726	0.2528	0.2382	-0.4624	0.2607	0.1545	-0.5921	0.264	0.1956	-0.8507	0.2766	0.1729	-0.9987
0.3017	0.2515	-0.2897	0.3115	0.2375	-0.4377	0.3136	0.2163	-0.5878	0.3094	0.2025	-0.8288	0.3149	0.1753	-0.9859
0.4482	0.398	-0.2163	0.465	0.2371	-0.4278	0.4753	0.3628	-0.616	0.48	0.228	-0.8014	0.4944	0.2174	-0.973
0.2065	0.1563	-0.288	0.2196	0.2368	-0.4069	0.2266	0.1211	-0.6264	0.2279	0.0979	-0.8022	0.238	0.0582	-0.8977
0.347	0.2968	-0.2857	0.3635	0.2352	-0.4293	0.3707	0.2616	-0.6476	0.3705	0.2801	-0.8372	0.3802	0.2607	-1.0399
0.2739	0.2237	-0.2107	0.2843	0.2351	-0.4142	0.2907	0.1885	-0.5742	0.2934	0.2088	-0.7753	0.3058	0.1801	-0.9574
0.4043	0.3541	-0.1085	0.4201	0.2339	-0.2669	0.4303	0.3189	-0.44	0.4356	0.2758	-0.6305	0.4512	0.2532	-0.7483
0.3653	0.3151	-0.2908	0.3727	0.2339	-0.3657	0.3752	0.2799	-0.5676	0.3732	0.2221	-0.799	0.3807	0.2009	-0.8686
0.3803	0.3301	-0.1043	0.3989	0.2332	-0.3187	0.4119	0.2949	-0.5002	0.4199	0.2358	-0.6987	0.4374	0.2088	-0.8459
0.3185	0.2683	-0.2484	0.3332	0.2316	-0.4241	0.3401	0.2331	-0.5701	0.3402	0.3701	-0.7721	0.3491	0.33	-0.9509
0.4013	0.3511	-0.2058	0.4208	0.2313	-0.4574	0.4348	0.3159	-0.5701	0.444	0.0895	-0.7	0.463	0.1327	-0.9247
0.2594	0.2092	-0.2641	0.282	0.231	-0.4173	0.2968	0.174	-0.6266	0.2554	0.088	-0.8011	0.2736	0.1071	-0.9786
0.2514	0.2012	-0.1918	0.2634	0.2297	-0.3931	0.2693	0.166	-0.4839	0.2697	0.2044	-0.641	0.2791	0.2322	-0.8431
0.3176	0.2674	-0.1296	0.3305	0.2295	-0.3273	0.3379	0.2322	-0.4933	0.3406	0.1508	-0.645	0.3531	0.1818	-0.794
0.3334	0.2832	-0.1566	0.3569	0.2292	-0.3932	0.3738	0.248	-0.6223	0.3849	0.2043	-0.7762	0.405	0.231	-0.9265
0.3482	0.298	-0.2789	0.363	0.229	-0.4204	0.3715	0.2628	-0.5383	0.3741	0.1698	-0.7721	0.386	0.1414	-0.9177
0.3981	0.3479	-0.1278	0.4114	0.2279	-0.295	0.4175	0.3127	-0.5302	0.4175	0.1986	-0.703	0.4269	0.1764	-0.783
0.2706	0.2204	-0.2455	0.2866	0.2275	-0.3861	0.2973	0.1852	-0.5967	0.3034	0.1176	-0.7772	0.3195	0.1227	-0.9709
0.2627	0.2125	-0.1785	0.2755	0.2269	-0.3004	0.283	0.1773	-0.459	0.2858	0.3172	-0.6972	0.2988	0.263	-0.7993
0.3705	0.3203	-0.1463	0.3874	0.2234	-0.3679	0.3961	0.2851	-0.4896	0.3981	0.1358	-0.651	0.4097	0.1287	-0.7872
0.2887	0.2385	-0.1261	0.3137	0.2207	-0.2774	0.3322	0.2033	-0.5293	0.3453	0.1798	-0.6091	0.3685	0.1491	-0.7761
0.3787	0.3285	-0.2819	0.3994	0.2117	-0.4434	0.4144	0.2933	-0.5917	0.4242	0.2541	-0.7907	0.4426	0.2484	-1.0436
0.3804	0.3302	-0.2519	0.3947	0.2111	-0.446	0.4014	0.295	-0.5971	0.4518	0.1323	-0.7191	0.4617	0.1155	-0.88
0.2806	0.2304	-0.2286	0.3048	0.2103	-0.3756	0.3215	0.1952	-0.5477	0.3313	0.232	-0.6817	0.3496	0.2122	-0.8324
0.3869	0.3367	-0.2179	0.4109	0.2084	-0.3575	0.428	0.3015	-0.5317	0.4393	0.2084	-0.6911	0.4603	0.1782	-0.9018
0.2258	0.1756	-0.1068	0.2405	0.2071	-0.2465	0.2482	0.1404	-0.4506	0.3001	0.2298	-0.5718	0.3122	0.2103	-0.7534
0.2876	0.2374	-0.2553	0.3052	0.2052	-0.4595	0.3167	0.2022	-0.5464	0.3227	0.2789	-0.7001	0.3382	0.2633	-0.9156
0.3492	0.299	-0.0996	0.3585	0.2041	-0.3138	0.3611	0.2638	-0.462	0.3579	0.2554	-0.5608	0.3645	0.2353	-0.7395
0.2759	0.2257	-0.1769	0.2968	0.204	-0.3019	0.311	0.1905	-0.4557	0.3193	0.231	-0.6222	0.337	0.2062	-0.8577
0.2402	0.19	-0.1884	0.2562	0.202	-0.3571	0.2662	0.1548	-0.5475	0.2708	0.3495	-0.649	0.285	0.2926	-0.9024
0.2883	0.2381	-0.1745	0.3138	0.1994	-0.3175	0.3329	0.2029	-0.4451	0.3469	0.1224	-0.5888	0.371	0.0992	-0.7641
0.3816	0.3314	-0.0981	0.3888	0.1981	-0.2885	0.3894	0.2962	-0.4882	0.3847	0.1427	-0.6072	0.3904	0.1271	-0.8799
0.3613	0.3111	-0.2399	0.3848	0.1926	-0.3808	0.402	0.2759	-0.6058	0.4134	0.1276	-0.7807	0.4339	0.1062	-0.9407
0.2682	0.218	-0.1013	0.2878	0.1884	-0.2796	0.2518	0.1828	-0.4548	0.2608	0.2994	-0.6312	0.2796	0.2758	-0.7676
0.414	0.3638	-0.2332	0.3884	0.1882	-0.3741	0.4061	0.3286	-0.602	0.418	0.201	-0.7674	0.4393	0.1777	-0.9088
0.2841	0.2339	-0.282	0.3059	0.1843	-0.3619	0.3205	0.1987	-0.5786	0.3291	0.2979	-0.7073	0.3477	0.2642	-0.9048
0.4199	0.3697	-0.1154	0.3949	0.1173	-0.2966	0.4129	0.3345	-0.479	0.4249	0.282	-0.6176	0.4463	0.2444	-0.8013
0.3493	0.2991	-0.1943	0.3585	0.117	-0.3419	0.3625	0.2639	-0.4653	0.3624	0.1948	-0.6291	0.373	0.1662	-0.7872
0.3194	0.2692	-0.244	0.3381	0.1124	-0.3894	0.3496	0.234	-0.5363	0.3549	0.2929	-0.7579	0.3696	0.2739	-0.9572
0.4188	0.3686	-0.3141	0.4366	0.111	-0.4709	0.4489	0.3334	-0.5918	0.4562	0.2145	-0.7938	0.4728	0.1832	-0.9718
0.2568	0.2066	-0.2252	0.2728	0.1103	-0.3758	0.2826	0.1714	-0.5613	0.2869	0.2561	-0.7089	0.3005	0.2275	-0.8892
0.4021	0.3519	-0.1891	0.4168	0.1076	-0.341	0.4256	0.3167	-0.5163	0.4288	0.3377	-0.694	0.4406	0.3432	-0.8369
0.2982	0.248	-0.251	0.3175	0.1075	-0.3992	0.33	0.2128	-0.5559	0.3367	0.2632	-0.7251	0.3532	0.2829	-0.8933
0.3304	0.2802	-0.1756	0.3464	0.1059	-0.311	0.3562	0.245	-0.4309	0.3607	0.1848	-0.6004	0.3751	0.1683	-0.8161
0.3652	0.315	-0.2847	0.3833	0.1054	-0.4257	0.394	0.2798	-0.6294	0.3983	0.3361	-0.7715	0.4119	0.2983	-1.0048
0.2333	0.1831	-0.2056	0.2466	0.1035	-0.3753	0.2521	0.1479	-0.5515	0.301	0.1882	-0.6115	0.3093	0.1552	-0.7845
0.3764	0.3262	-0.1224	0.4008	0.1	-0.2648	0.4197	0.291	-0.4167	0.4338	0.2121	-0.6488	0.4579	0.2349	-0.7406
0.3093	0.2591	-0.2466	0.3299	0.0996	-0.4304	0.3431	0.2239	-0.5787	0.3502	0.1535	-0.7444	0.367	0.1847	-0.848
0.2962	0.246	-0.1233	0.3188	0.099	-0.2692	0.335	0.2108	-0.4992	0.3455	0.3107	-0.6528	0.365	0.2895	-0.8013
0.2864	0.2362	-0.2323	0.2929	0.0967	-0.4447	0.2943	0.201	-0.5814	0.2915	0.1323	-0.7749	0.2989	0.137	-0.9727
0.4183	0.3681	-0.1722	0.4372	0.0953	-0.3762	0.3985	0.3329	-0.6084	0.4035	0.2375	-0.7639	0.4184	0.2236	-0.9692
0.3285	0.2783	-0.1658	0.346	0.0941	-0.3566	0.3565	0.2431	-0.5082	0.3613	0.2378	-0.7056	0.3757	0.2139	-0.8358
0.2388	0.1886	-0.1076	0.2454	0.0935	-0.2887	0.2957	0.1534	-0.4695	0.2909	0.1831	-0.6294	0.2965	0.1518	-0.7596
0.3693	0.3191	-0.1368	0.389	0.0981	-0.2754	0.4014	0.2839	-0.4908	0.4077	0.2282	-0.7188	0.4236	0.1958	-0.8254
0.3917	0.3415	-0.2669	0.414	0.098	-0.423	0.4285	0.3063	-0.618	0.4363	0.2305	-0.7888	0.4534	0.2112	-1.0074
0.2268	0.1766	-0.196	0.2442	0.1851	-0.4357	0.2546	0.1414	-0.5645	0.259	0.22	-0.7204	0.273	0.1928	-0.8817
0.2306	0.1804	-0.1369	0.2445	0.1838	-0.3503	0.2524	0.1452	-0.4396	0.2554	0.2616	-0.6321	0.2688	0.2414	-0.7931
0.2983	0.2481	-0.2657	0.3155	0.178	-0.4357	0.3257	0.2129	-0.6202	0.3296	0.1099	-0.7873	0.3427	0.142	-0.965
0.3404	0.2902	-0.2581	0.3629	0.178	-0.3934	0.3761	0.255	-0.542	0.3813	0.0961	-0.741	0.3953	0.1193	-0.9141

## Sheet: Scenario3 bias
RD10rf	RD-RTB10rf	RTB10rf	RD30rf	RD-RTB30rf	RTB30rf	RD50rf	RD-RTB50rf	RTB50rf	RD70rf	RD-RTB70rf	RTB70rf	RD90rf	RD-RTB90rf	RTB90rf
-0.2934	-0.3841	-0.6923	-0.2898	-0.3758	-0.9043	-0.2978	-0.3669	-1.074	-0.3016	-0.3369	-1.2804	-0.3105	-0.3273	-1.575
-0.4117	-0.2938	-0.7648	-0.4079	-0.2803	-0.8744	-0.4169	-0.2508	-1.0679	-0.4222	-0.2169	-1.3359	-0.4329	-0.1961	-1.572
-0.4415	-0.1463	-1.0339	-0.448	-0.1281	-1.1625	-0.4672	-0.1105	-1.3377	-0.4326	-0.067	-1.6008	-0.4531	-0.0492	-1.7522
-0.3784	-0.388	-0.9372	-0.3728	-0.3585	-1.1097	-0.381	-0.3395	-1.2347	-0.386	-0.2989	-1.4999	-0.3966	-0.2821	-1.6567
-0.3718	-0.3481	-0.7369	-0.3451	-0.3225	-0.8507	-0.334	-0.3185	-1.0464	-0.3215	-0.283	-1.3003	-0.3157	-0.2607	-1.5405
-0.3552	-0.2344	-0.7693	-0.3441	-0.1981	-0.8972	-0.3492	-0.1783	-1.0999	-0.3529	-0.1338	-1.3085	-0.3632	-0.1311	-1.4571
-0.2798	-0.2528	-0.7757	-0.2347	-0.2131	-0.8999	-0.2044	-0.1998	-1.0708	-0.1724	-0.1646	-1.3742	-0.1773	-0.1503	-1.6158
-0.4555	-0.4715	-0.8615	-0.4163	-0.4471	-1.052	-0.4407	-0.4419	-1.237	-0.4612	-0.3858	-1.4509	-0.4866	-0.3827	-1.698
-0.4609	-0.1548	-0.8611	-0.4261	-0.1339	-0.9853	-0.4535	-0.1313	-1.0672	-0.4765	-0.0448	-1.2792	-0.504	-0.0291	-1.4625
-0.4773	-0.2347	-0.8773	-0.4753	-0.2086	-1.0233	-0.4858	-0.1999	-1.1882	-0.4926	-0.1586	-1.3546	-0.5047	-0.145	-1.5836
-0.3035	-0.142	-0.9644	-0.2931	-0.1188	-1.0408	-0.294	-0.1078	-1.2237	-0.2903	-0.0599	-1.5067	-0.2914	-0.1459	-1.6527
-0.4611	-0.3782	-0.8705	-0.4531	-0.3708	-1.0018	-0.459	-0.3581	-1.2234	-0.4621	-0.3208	-1.4849	-0.4709	-0.3129	-1.6783
-0.4173	-0.2895	-0.872	-0.4586	-0.2563	-1.068	-0.4638	-0.242	-1.1658	-0.4662	-0.2075	-1.4273	-0.4744	-0.2057	-1.5372
-0.4316	-0.4788	-0.8141	-0.4396	-0.4594	-0.9844	-0.4604	-0.368	-1.1581	-0.4279	-0.3987	-1.3272	-0.4511	-0.3784	-1.4943
-0.3092	-0.2044	-0.9162	-0.2911	-0.1963	-1.0917	-0.2861	-0.1723	-1.2151	-0.2775	-0.1478	-1.4688	-0.2743	-0.1211	-1.7167
-0.251	-0.3706	-0.8079	-0.2188	-0.367	-0.9504	-0.3	-0.3637	-1.1208	-0.2785	-0.3166	-1.3272	-0.263	-0.315	-1.5611
-0.2871	-0.2298	-0.9251	-0.2749	-0.2218	-1.0883	-0.2753	-0.1998	-1.31	-0.2722	-0.1547	-1.4451	-0.2746	-0.1332	-1.5916
-0.3105	-0.3285	-0.7899	-0.2998	-0.3106	-0.9497	-0.3039	-0.2972	-1.0724	-0.3057	-0.2511	-1.3174	-0.3136	-0.2444	-1.5811
-0.2437	-0.4165	-0.7072	-0.2329	-0.4102	-0.8588	-0.2364	-0.3975	-1.0749	-0.2371	-0.3783	-1.2909	-0.2434	-0.3861	-1.4844
-0.3875	-0.4695	-0.9261	-0.3964	-0.4589	-1.0939	-0.4165	-0.3948	-1.2733	-0.4318	-0.4055	-1.4867	-0.4514	-0.3967	-1.7287
-0.476	-0.3036	-0.6957	-0.4789	-0.2912	-0.8886	-0.4925	-0.2773	-1.025	-0.5017	-0.239	-1.2713	-0.5162	-0.2226	-1.5763
-0.4119	-0.3306	-0.7731	-0.4134	-0.3094	-0.8755	-0.4288	-0.2966	-1.0947	-0.4415	-0.2511	-1.2857	-0.4602	-0.2409	-1.5229
-0.3011	-0.3612	-0.8181	-0.2937	-0.3405	-0.9912	-0.2984	-0.3296	-1.2428	-0.2987	-0.2929	-1.4524	-0.3037	-0.2829	-1.649
-0.441	-0.3515	-0.8985	-0.4743	-0.3297	-1.0484	-0.418	-0.3155	-1.2401	-0.4558	-0.2739	-1.4552	-0.4973	-0.2578	-1.6908
-0.4275	-0.2235	-0.7544	-0.4123	-0.1895	-0.8773	-0.4597	-0.1738	-1.0655	-0.4537	-0.1303	-1.2786	-0.4536	-0.1268	-1.4648
-0.4343	-0.3814	-0.7749	-0.4387	-0.3784	-0.9659	-0.4571	-0.3575	-1.2203	-0.4718	-0.3171	-1.4801	-0.4911	-0.3009	-1.6702
-0.3009	-0.3573	-0.7668	-0.2877	-0.3242	-0.8857	-0.2878	-0.3006	-1.0973	-0.2846	-0.2543	-1.3546	-0.2872	-0.231	-1.5417
-0.2947	-0.4384	-0.7833	-0.3024	-0.4281	-0.9748	-0.3219	-0.426	-1.1942	-0.3369	-0.4403	-1.4613	-0.3567	-0.4219	-1.653
-0.267	-0.2724	-0.9508	-0.2738	-0.2525	-1.0713	-0.2931	-0.2378	-1.291	-0.3082	-0.2067	-1.4542	-0.3281	-0.1885	-1.6532
-0.4272	-0.2036	-0.7676	-0.4397	-0.1965	-0.8503	-0.4668	-0.1828	-1.063	-0.4903	-0.1288	-1.2711	-0.5185	-0.1164	-1.46
-0.2404	-0.3913	-0.8823	-0.2243	-0.3741	-1.0502	-0.2212	-0.357	-1.2553	-0.3145	-0.3213	-1.5229	-0.3134	-0.312	-1.7308
-0.2226	-0.2201	-0.8824	-0.3034	-0.1918	-1.0341	-0.2981	-0.1668	-1.2551	-0.29	-0.1448	-1.4692	-0.2878	-0.1264	-1.7153
-0.3805	-0.421	-0.8347	-0.3922	-0.389	-0.9231	-0.4164	-0.3766	-1.1837	-0.4364	-0.3882	-1.4838	-0.461	-0.3747	-1.6297
-0.4373	-0.1495	-0.6715	-0.4495	-0.1116	-0.7315	-0.4752	-0.0641	-0.9346	-0.4972	-0.0027	-1.3179	-0.5243	-0.0387	-1.3023
-0.2943	-0.3609	-0.7328	-0.2741	-0.3469	-0.8613	-0.2672	-0.3232	-1.1019	-0.257	-0.2933	-1.316	-0.2524	-0.2797	-1.5415
-0.2691	-0.3858	-0.8052	-0.2414	-0.365	-0.9241	-0.228	-0.3547	-1.1046	-0.3125	-0.3212	-1.3011	-0.3034	-0.3087	-1.5326
-0.4472	-0.3138	-0.9012	-0.4615	-0.2952	-1.1153	-0.4886	-0.2718	-1.2407	-0.5114	-0.2421	-1.5058	-0.4088	-0.2251	-1.6458
-0.568	-0.3567	-0.849	-0.5834	-0.3328	-0.8897	-0.6099	-0.3241	-1.1036	-0.6314	-0.2874	-1.3487	-0.6272	-0.2747	-1.5338
-0.3141	-0.3421	-0.7683	-0.2973	-0.3242	-0.904	-0.2958	-0.3163	-1.0796	-0.2924	-0.2832	-1.2981	-0.2953	-0.2673	-1.5025
-0.3797	-0.2626	-0.7625	-0.384	-0.2448	-0.8772	-0.4018	-0.227	-1.0496	-0.4163	-0.1953	-1.2578	-0.4361	-0.1847	-1.5119
-0.4702	-0.4805	-0.907	-0.4722	-0.3957	-1.0803	-0.4878	-0.3743	-1.2138	-0.4999	-0.3874	-1.4795	-0.5168	-0.3739	-1.6713
-0.2426	-0.3539	-0.8563	-0.2299	-0.3435	-0.9667	-0.2323	-0.3395	-1.099	-0.2324	-0.3122	-1.3562	-0.2385	-0.3049	-1.5523
-0.3046	-0.3938	-0.8084	-0.2927	-0.3683	-1.0567	-0.2945	-0.3542	-1.2262	-0.2932	-0.321	-1.444	-0.2978	-0.2995	-1.6426
-0.4403	-0.3617	-0.8703	-0.4468	-0.3453	-1.0441	-0.4176	-0.3347	-1.1757	-0.4353	-0.2912	-1.4387	-0.4586	-0.2762	-1.6195
-0.301	-0.1838	-0.6506	-0.2759	-0.1595	-0.7693	-0.2649	-0.1257	-0.9089	-0.2512	-0.0258	-1.3243	-0.2435	-0.0002	-1.5066
-0.2466	-0.137	-0.9085	-0.2252	-0.1177	-0.8886	-0.2179	-0.104	-1.1222	-0.308	-0.0711	-1.3233	-0.3045	-0.0629	-1.5068
-0.2237	-0.4722	-0.7629	-0.3071	-0.3845	-0.8985	-0.3036	-0.3884	-1.1052	-0.2968	-0.4034	-1.3227	-0.2957	-0.3939	-1.5119
-0.2891	-0.2632	-0.8965	-0.2775	-0.259	-1.0298	-0.2784	-0.2428	-1.1797	-0.2757	-0.1976	-1.4868	-0.3287	-0.1918	-1.7151
-0.4364	-0.4035	-0.8742	-0.4438	-0.3968	-0.9938	-0.4641	-0.3958	-1.2585	-0.4308	-0.3741	-1.469	-0.4527	-0.37	-1.7082
-0.277	-0.2535	-0.9645	-0.2823	-0.2407	-1.0903	-0.3002	-0.2263	-1.2539	-0.3141	-0.2081	-1.5181	-0.3331	-0.1964	-1.6743
-0.2812	-0.2693	-0.9236	-0.2725	-0.2411	-0.9644	-0.2761	-0.2149	-1.1374	-0.2762	-0.1794	-1.443	-0.3318	-0.1626	-1.6828
-0.3046	-0.3538	-0.8224	-0.2906	-0.335	-1.0393	-0.2903	-0.3167	-1.2215	-0.2868	-0.2838	-1.3864	-0.2889	-0.2682	-1.5293
-0.2274	-0.1643	-0.9176	-0.2975	-0.1327	-1.0324	-0.2809	-0.1227	-1.2489	-0.2617	-0.0805	-1.4844	-0.2488	-0.0658	-1.6601
-0.4619	-0.3418	-0.9164	-0.4624	-0.3255	-1.0376	-0.4773	-0.3169	-1.2247	-0.4888	-0.2765	-1.3143	-0.5053	-0.2692	-1.5515
-0.4221	-0.2219	-0.9742	-0.4341	-0.189	-1.1172	-0.4577	-0.1726	-1.2621	-0.4763	-0.128	-1.4716	-0.4991	-0.119	-1.7274
-0.3506	-0.3948	-0.9063	-0.3339	-0.3819	-1.0683	-0.3305	-0.3681	-1.2932	-0.324	-0.3449	-1.5578	-0.3231	-0.3312	-1.8048
-0.2465	-0.2233	-0.7496	-0.2389	-0.1856	-0.9011	-0.2439	-0.1832	-1.0763	-0.2453	-0.143	-1.3312	-0.2521	-0.1305	-1.5167
-0.3138	-0.2126	-0.7604	-0.3012	-0.1922	-0.9155	-0.3015	-0.1808	-1.0309	-0.2984	-0.1436	-1.3358	-0.3009	-0.1242	-1.4713
-0.4967	-0.3059	-0.8959	-0.5123	-0.2865	-1.0897	-0.5407	-0.268	-1.2649	-0.5653	-0.2259	-1.5252	-0.5651	-0.2096	-1.7242
-0.3419	-0.4372	-0.6862	-0.3442	-0.4166	-0.8811	-0.359	-0.4062	-1.0758	-0.37	-0.3592	-1.3338	-0.3862	-0.3455	-1.5217
-0.2927	-0.2194	-0.756	-0.3021	-0.1761	-0.869	-0.2735	-0.1507	-1.0792	-0.2903	-0.1055	-1.3284	-0.3114	-0.0789	-1.4573
-0.3203	-0.1999	-0.8884	-0.3269	-0.1728	-1.0409	-0.3463	-0.159	-1.225	-0.3617	-0.0693	-1.4836	-0.382	-0.0596	-1.6517
-0.333	-0.2089	-0.7434	-0.3162	-0.1817	-0.9339	-0.3131	-0.1639	-1.1366	-0.3079	-0.1362	-1.3924	-0.3094	-0.1294	-1.63
-0.3392	-0.1236	-0.9676	-0.3347	-0.1686	-1.0888	-0.3439	-0.1377	-1.2801	-0.3498	-0.0346	-1.5495	-0.361	-0.0141	-1.8013
-0.2395	-0.2483	-0.8777	-0.1975	-0.2198	-1.0379	-0.1693	-0.2015	-1.1706	-0.1389	-0.1578	-1.429	-0.1453	-0.1431	-1.6691
-0.498	-0.3491	-0.833	-0.4921	-0.3359	-0.9853	-0.4996	-0.3207	-1.168	-0.5037	-0.2765	-1.4393	-0.5133	-0.2606	-1.6837
-0.3294	-0.397	-0.7217	-0.3237	-0.3948	-0.8408	-0.3333	-0.3959	-1.0611	-0.341	-0.3603	-1.1496	-0.3549	-0.3531	-1.381
-0.2665	-0.2982	-0.7696	-0.2489	-0.2926	-0.8533	-0.2451	-0.2784	-1.0637	-0.2386	-0.2407	-1.2727	-0.2383	-0.2227	-1.5038
-0.2165	-0.3436	-0.7401	-0.2992	-0.3227	-0.8488	-0.2949	-0.3048	-1.105	-0.2876	-0.265	-1.1706	-0.2863	-0.2406	-1.3921
-0.3894	-0.3105	-0.8877	-0.3711	-0.2917	-1.1103	-0.3667	-0.2777	-1.3038	-0.3595	-0.2432	-1.5762	-0.3582	-0.2322	-1.8212
-0.255	-0.325	-0.7182	-0.2457	-0.3169	-0.9229	-0.2497	-0.3054	-1.1313	-0.2502	-0.2771	-1.3933	-0.2562	-0.2674	-1.6259
-0.4022	-0.3602	-0.8795	-0.3998	-0.3436	-0.9394	-0.4101	-0.3269	-1.1098	-0.4168	-0.2932	-1.277	-0.4292	-0.2721	-1.4607
-0.4491	-0.3226	-0.8698	-0.4586	-0.296	-1.0378	-0.481	-0.2822	-1.2644	-0.4995	-0.2451	-1.531	-0.5229	-0.2294	-1.6444
-0.244	-0.2567	-0.7019	-0.2314	-0.2368	-0.9218	-0.2318	-0.2219	-1.0472	-0.2288	-0.1839	-1.2492	-0.3313	-0.1622	-1.4813
-0.3551	-0.4004	-0.8938	-0.3461	-0.3966	-0.9828	-0.3499	-0.3864	-1.1066	-0.35	-0.3546	-1.2638	-0.3552	-0.3375	-1.4968
-0.416	-0.3552	-0.7225	-0.4586	-0.3387	-0.9141	-0.4649	-0.3359	-1.0662	-0.4685	-0.2972	-1.3172	-0.4779	-0.2834	-1.5014
-0.367	-0.3228	-0.7216	-0.3484	-0.3	-0.8447	-0.3438	-0.2792	-1.056	-0.3371	-0.2405	-1.3029	-0.3371	-0.2267	-1.5382
-0.2337	-0.1857	-0.7492	-0.3034	-0.1555	-0.8614	-0.2868	-0.1267	-1.0449	-0.2681	-0.0752	-1.1862	-0.2564	-0.0495	-1.3533
-0.2804	-0.2206	-0.8231	-0.2558	-0.188	-0.8761	-0.2454	-0.1741	-1.099	-0.2329	-0.1439	-1.4522	-0.3272	-0.1165	-1.6993
-0.2838	-0.2386	-0.766	-0.2677	-0.2231	-0.8817	-0.2654	-0.2044	-1.0313	-0.2602	-0.1576	-1.2727	-0.2609	-0.1443	-1.4454
-0.4743	-0.1658	-0.9215	-0.477	-0.1505	-1.1197	-0.4927	-0.1181	-1.2487	-0.5048	-0.0215	-1.4582	-0.5222	-0.0057	-1.6568
-0.5052	-0.2729	-0.9223	-0.4224	-0.246	-1.088	-0.4509	-0.2238	-1.2169	-0.4743	-0.1775	-1.4452	-0.5016	-0.1656	-1.7014
-0.488	-0.3952	-0.7619	-0.492	-0.3769	-0.8278	-0.5098	-0.3694	-1.0454	-0.4248	-0.3285	-1.3053	-0.4457	-0.3236	-1.5425
-0.4613	-0.2283	-0.8293	-0.4253	-0.2099	-1.0375	-0.4495	-0.1934	-1.2579	-0.4685	-0.1435	-1.4684	-0.4917	-0.142	-1.608
-0.4289	-0.3668	-0.8837	-0.4179	-0.3561	-1.1053	-0.4206	-0.3357	-1.2835	-0.4203	-0.3137	-1.5239	-0.4258	-0.3028	-1.7701
-0.3071	-0.3482	-0.9229	-0.2611	-0.3187	-1.0291	-0.278	-0.2998	-1.2187	-0.2908	-0.2718	-1.466	-0.3081	-0.2623	-1.7442
-0.3479	-0.2697	-0.7156	-0.3488	-0.2486	-0.8308	-0.3627	-0.2232	-1.0978	-0.373	-0.187	-1.2772	-0.3886	-0.1684	-1.4595
-0.2648	-0.3671	-0.8103	-0.2545	-0.3625	-1.0511	-0.2573	-0.3603	-1.2519	-0.2567	-0.3173	-1.4624	-0.2612	-0.2987	-1.7099
-0.5073	-0.1459	-0.7087	-0.4912	-0.1116	-0.862	-0.4903	-0.0978	-1.0363	-0.4874	-0.05	-1.3172	-0.4908	-0.0402	-1.5038
-0.4582	-0.1801	-0.904	-0.4373	-0.1521	-0.9867	-0.4278	-0.1357	-1.1601	-0.4149	-0.0945	-1.4121	-0.4081	-0.1749	-1.5941
-0.4679	-0.3952	-0.8376	-0.4759	-0.3701	-1.0413	-0.4974	-0.3658	-1.1629	-0.5156	-0.3256	-1.3403	-0.4092	-0.3189	-1.5216
-0.4304	-0.4323	-0.8859	-0.4453	-0.4281	-1.0502	-0.4708	-0.4399	-1.2266	-0.4911	-0.3802	-1.4871	-0.5155	-0.3641	-1.6804
-0.4585	-0.2448	-0.8919	-0.4927	-0.2285	-0.9851	-0.4381	-0.216	-1.2044	-0.4781	-0.176	-1.3681	-0.5219	-0.1605	-1.6062
-0.2645	-0.3856	-0.7544	-0.2475	-0.3657	-0.8822	-0.2444	-0.3665	-1.1	-0.2385	-0.3275	-1.3209	-0.2384	-0.3278	-1.5101
-0.4976	-0.173	-0.864	-0.4929	-0.1438	-0.9455	-0.5023	-0.139	-1.163	-0.5091	-0.0988	-1.3683	-0.522	-0.0778	-1.5988
-0.5004	-0.1086	-0.9063	-0.5067	-0.1726	-1.0371	-0.4252	-0.1426	-1.2202	-0.4396	-0.1027	-1.4402	-0.459	-0.0889	-1.6874
-0.4784	-0.3756	-0.7778	-0.4799	-0.3522	-0.92	-0.4961	-0.3431	-1.0897	-0.5096	-0.3111	-1.2503	-0.5289	-0.2995	-1.4913
-0.4258	-0.3032	-0.8875	-0.439	-0.2826	-1.058	-0.4669	-0.2543	-1.2349	-0.4913	-0.2213	-1.4461	-0.5206	-0.2132	-1.6891
-0.4817	-0.3375	-0.9402	-0.4853	-0.3181	-1.1126	-0.5007	-0.3096	-1.24	-0.5122	-0.2729	-1.4571	-0.529	-0.27	-1.7049
-0.386	-0.2303	-0.8958	-0.3756	-0.2051	-1.0646	-0.3782	-0.19	-1.2078	-0.3771	-0.1525	-1.4714	-0.3813	-0.1345	-1.6613

## Sheet: Scenario4 bias
RD10rf	RD-RTB10rf	RTB10rf	RD30rf	RD-RTB30rf	RTB30rf	RD50rf	RD-RTB50rf	RTB50rf	RD70rf	RD-RTB70rf	RTB70rf	RD90rf	RD-RTB90rf	RTB90rf
0.4063	0.5094	-0.5893	0.409	0.4788	-0.7043	0.4133	0.4588	-0.9785	0.4188	0.4394	-1.185	0.4252	0.4141	-1.3966
0.412	0.5155	-0.5832	0.4145	0.4788	-0.7005	0.4184	0.4588	-0.9742	0.4234	0.4394	-1.2234	0.4294	0.4141	-1.3923
0.3118	0.5154	-0.5833	0.4137	0.4788	-0.7083	0.4159	0.4588	-1.0246	0.4186	0.4394	-1.2451	0.422	0.4141	-1.3933
0.48	0.5094	-0.5893	0.4926	0.4788	-0.7468	0.5069	0.4588	-1.0305	0.5222	0.4394	-1.2361	0.5381	0.4141	-1.3963
0.3738	0.4948	-0.6039	0.3729	0.4788	-0.7498	0.3746	0.4588	-1.0309	0.3785	0.4394	-1.2417	0.384	0.4141	-1.381
0.5232	0.4916	-0.6071	0.5353	0.4788	-0.7598	0.5492	0.4588	-1.0359	0.564	0.4394	-1.2447	0.5795	0.4141	-1.3921
0.3152	0.4841	-0.6146	0.3208	0.4813	-0.7637	0.4312	0.4588	-1.0445	0.4443	0.4394	-1.2458	0.3589	0.4141	-1.4454
0.5552	0.4831	-0.6156	0.5871	0.4788	-0.7678	0.6189	0.4574	-1.045	0.5207	0.4372	-1.2533	0.5529	0.4096	-1.455
0.5268	0.4795	-0.6192	0.5133	0.4752	-0.7693	0.5304	0.4494	-1.046	0.5482	0.4339	-1.2593	0.5666	0.3999	-1.4571
0.4039	0.4935	-0.6052	0.4073	0.4715	-0.7697	0.4124	0.455	-1.0468	0.4189	0.4146	-1.2666	0.4267	0.3758	-1.4573
0.3915	0.4904	-0.6083	0.3992	0.4679	-0.7723	0.4081	0.434	-1.0492	0.4177	0.4102	-1.2668	0.4278	0.3757	-1.4595
0.5582	0.4751	-0.6236	0.5599	0.4678	-0.7778	0.5615	0.4313	-1.0556	0.5641	0.408	-1.2682	0.5679	0.3731	-1.46
0.4711	0.4742	-0.6245	0.4823	0.4617	-0.7803	0.4948	0.4296	-1.0607	0.5084	0.4052	-1.2682	0.5228	0.3699	-1.4607
0.481	0.4739	-0.6248	0.5001	0.4574	-0.7804	0.5211	0.4249	-1.0626	0.5432	0.4023	-1.2725	0.5662	0.3696	-1.4625
0.4977	0.4726	-0.6261	0.5087	0.4525	-0.781	0.5205	0.4217	-1.0633	0.5333	0.4011	-1.2727	0.5471	0.3686	-1.4648
0.5497	0.4652	-0.6335	0.5714	0.4505	-0.768	0.5955	0.4205	-1.0651	0.6206	0.4005	-1.2741	0.6462	0.3683	-1.4713
0.5428	0.4581	-0.6406	0.5556	0.4314	-0.7734	0.5694	0.4	-1.0658	0.5838	0.3795	-1.2747	0.5988	0.3513	-1.4813
0.3845	0.4573	-0.6414	0.3931	0.4292	-0.7745	0.4041	0.394	-1.0668	0.4166	0.3779	-1.2759	0.4302	0.3489	-1.4844
0.3735	0.4567	-0.642	0.3729	0.4264	-0.7751	0.3736	0.394	-1.0675	0.3756	0.3687	-1.2812	0.3788	0.3326	-1.4913
0.4597	0.4555	-0.6432	0.4847	0.4231	-0.7762	0.511	0.3877	-1.0704	0.5379	0.359	-1.2864	0.5653	0.3241	-1.4943
0.4934	0.4554	-0.6433	0.5018	0.4205	-0.7763	0.5103	0.3843	-1.072	0.5194	0.3573	-1.2936	0.5294	0.3194	-1.4968
0.5253	0.4463	-0.6524	0.5428	0.4076	-0.7801	0.5621	0.3803	-1.0736	0.5825	0.3562	-1.2958	0.6038	0.3176	-1.5014
0.4779	0.4442	-0.6545	0.4805	0.4025	-0.7807	0.4849	0.3798	-1.0745	0.4911	0.3534	-1.2966	0.4987	0.3158	-1.5025
0.5203	0.4437	-0.655	0.5237	0.4005	-0.7812	0.5776	0.3728	-1.0754	0.5821	0.3456	-1.2984	0.5874	0.3127	-1.5038
0.5366	0.4383	-0.6604	0.5538	0.3986	-0.7847	0.572	0.37	-1.0759	0.5911	0.3451	-1.3008	0.6111	0.3077	-1.5038
0.5254	0.4157	-0.683	0.5406	0.3973	-0.7876	0.5574	0.3689	-1.0788	0.5752	0.3429	-1.304	0.5938	0.3063	-1.5068
0.5554	0.41	-0.6887	0.5205	0.3917	-0.7876	0.5369	0.3681	-1.0792	0.5543	0.341	-1.3098	0.5725	0.3012	-1.5101
0.5054	0.4079	-0.6908	0.5157	0.3909	-0.7887	0.5276	0.3672	-1.0893	0.5408	0.3404	-1.3115	0.5549	0.3009	-1.5119
0.3663	0.4068	-0.6919	0.3782	0.3887	-0.7962	0.3915	0.3625	-1.0943	0.4058	0.3355	-1.3127	0.421	0.3008	-1.5119
0.3552	0.4055	-0.6932	0.3568	0.3793	-0.7975	0.3588	0.3544	-1.0969	0.3615	0.3331	-1.3127	0.365	0.2968	-1.5167
0.4638	0.4052	-0.6935	0.474	0.376	-0.7989	0.4848	0.3532	-1.0974	0.4963	0.3273	-1.3129	0.5089	0.2907	-1.5216
0.438	0.405	-0.6937	0.4513	0.3755	-0.8001	0.4654	0.3508	-1.0986	0.4805	0.3262	-1.3164	0.4968	0.2906	-1.5217
0.5421	0.4025	-0.6962	0.5579	0.3729	-0.803	0.577	0.3481	-1.0986	0.5478	0.3236	-1.3182	0.5694	0.2897	-1.5229
0.4872	0.4025	-0.6962	0.4992	0.3726	-0.8033	0.5128	0.3473	-1.0995	0.5275	0.3229	-1.3188	0.5429	0.2881	-1.5293
0.3966	0.4024	-0.6963	0.4222	0.3715	-0.8131	0.4181	0.3454	-1.0996	0.415	0.3229	-1.3227	0.4129	0.2873	-1.5326
0.4668	0.4016	-0.6971	0.4734	0.3684	-0.8145	0.4818	0.3435	-1.1015	0.4915	0.3198	-1.3227	0.5022	0.2864	-1.5338
0.4191	0.3988	-0.6999	0.4323	0.368	-0.819	0.4471	0.3425	-1.1032	0.4631	0.3192	-1.3239	0.4801	0.2841	-1.5372
0.3128	0.3985	-0.7002	0.3243	0.3672	-0.8208	0.3383	0.3389	-1.1042	0.3538	0.3122	-1.3267	0.3703	0.2806	-1.5382
0.3706	0.3985	-0.7002	0.3743	0.3654	-0.8219	0.4296	0.3382	-1.1046	0.4363	0.3104	-1.3293	0.4443	0.2786	-1.5405
0.3671	0.3982	-0.7005	0.3763	0.3629	-0.8221	0.3863	0.3375	-1.1048	0.3971	0.3103	-1.3313	0.4086	0.2762	-1.5415
0.3942	0.3923	-0.7064	0.4005	0.3583	-0.8231	0.4068	0.3315	-1.1062	0.4137	0.3094	-1.3314	0.4216	0.2705	-1.5417
0.3479	0.3905	-0.7082	0.3448	0.3582	-0.8329	0.3421	0.3295	-1.1094	0.4405	0.3049	-1.3358	0.4403	0.2697	-1.5425
0.394	0.3892	-0.7095	0.4049	0.3548	-0.8384	0.4183	0.3278	-1.1204	0.4333	0.3042	-1.3442	0.4493	0.2596	-1.5515
0.5893	0.3868	-0.7119	0.6008	0.3529	-0.8445	0.6137	0.3247	-1.1218	0.6279	0.2969	-1.3501	0.6432	0.2579	-1.5523
0.4086	0.3843	-0.7144	0.4082	0.3522	-0.8487	0.4085	0.3238	-1.1309	0.4097	0.29	-1.3501	0.4119	0.2526	-1.5611
0.4904	0.3829	-0.7158	0.5184	0.3476	-0.8494	0.55	0.3236	-1.1362	0.5827	0.2895	-1.3517	0.5654	0.2519	-1.572
0.3704	0.3824	-0.7163	0.4123	0.3464	-0.8634	0.404	0.3174	-1.137	0.3967	0.2892	-1.3636	0.3909	0.2511	-1.5811
0.5483	0.3812	-0.7175	0.5588	0.3449	-0.8649	0.5701	0.3152	-1.1577	0.5823	0.2886	-1.3638	0.5955	0.2463	-1.5836
0.4391	0.3803	-0.7184	0.4315	0.3438	-0.8657	0.4233	0.3147	-1.1597	0.4156	0.2859	-1.3697	0.4089	0.2455	-1.5916
0.5321	0.3756	-0.7231	0.5392	0.3437	-0.8738	0.5464	0.3123	-1.1625	0.5543	0.2847	-1.3819	0.5632	0.2434	-1.5941
0.4308	0.3754	-0.7233	0.4406	0.3407	-0.8818	0.4524	0.3099	-1.1626	0.4654	0.2815	-1.3879	0.479	0.2426	-1.5988
0.5119	0.3736	-0.7251	0.5195	0.3372	-0.8834	0.5769	0.3078	-1.1654	0.5847	0.2766	-1.3888	0.5935	0.2363	-1.6062
0.3914	0.3714	-0.7273	0.4146	0.3335	-0.8841	0.4396	0.3072	-1.1676	0.4656	0.2755	-1.4076	0.4921	0.2298	-1.608
0.3469	0.3705	-0.7282	0.3453	0.3315	-0.8843	0.3444	0.303	-1.1702	0.4442	0.2686	-1.4228	0.4449	0.2298	-1.6158
0.4341	0.3657	-0.733	0.4371	0.3261	-0.8843	0.4406	0.2934	-1.1753	0.4447	0.2685	-1.4245	0.4498	0.2269	-1.6195
0.5111	0.3642	-0.7345	0.5237	0.3228	-0.8857	0.5367	0.2912	-1.1793	0.5502	0.2656	-1.4342	0.5645	0.2248	-1.6259
0.4665	0.3585	-0.7402	0.4706	0.3211	-0.8902	0.4753	0.29	-1.1833	0.4807	0.2596	-1.4348	0.4869	0.2229	-1.6297
0.5098	0.3577	-0.741	0.5188	0.3164	-0.8928	0.5296	0.2855	-1.1878	0.5417	0.2545	-1.4357	0.5547	0.217	-1.63
0.4122	0.3565	-0.7422	0.42	0.3121	-0.9008	0.4287	0.2813	-1.1938	0.4384	0.2541	-1.4385	0.4492	0.2113	-1.6426
0.3834	0.3531	-0.7456	0.3881	0.3115	-0.9223	0.3931	0.2766	-1.204	0.3989	0.2463	-1.4395	0.4057	0.2085	-1.6444
0.5143	0.3479	-0.7508	0.536	0.3069	-0.9281	0.5603	0.2764	-1.2074	0.5857	0.2457	-1.4406	0.5616	0.2057	-1.6458
0.4939	0.3478	-0.7509	0.5159	0.3064	-0.9288	0.5389	0.2732	-1.2134	0.5629	0.241	-1.4407	0.5879	0.2052	-1.649
0.5305	0.3466	-0.7521	0.5329	0.3055	-0.9314	0.5353	0.2728	-1.2147	0.5382	0.2401	-1.4416	0.5422	0.1977	-1.6517
0.5537	0.3435	-0.7552	0.5683	0.3047	-0.9331	0.5351	0.2725	-1.2165	0.5533	0.2398	-1.4464	0.5724	0.1967	-1.6527
0.4565	0.343	-0.7557	0.473	0.2988	-0.9361	0.4908	0.2717	-1.2183	0.5095	0.2388	-1.4477	0.5288	0.1956	-1.653
0.5774	0.3412	-0.7575	0.5962	0.2975	-0.9365	0.6157	0.2691	-1.2198	0.636	0.2359	-1.4479	0.6571	0.1942	-1.6532
0.3609	0.3387	-0.76	0.3774	0.2955	-0.9366	0.3959	0.2634	-1.2199	0.4157	0.2313	-1.4497	0.4363	0.1822	-1.6567
0.4314	0.3377	-0.761	0.4397	0.2933	-0.9368	0.4484	0.2619	-1.2211	0.4577	0.2312	-1.4507	0.4678	0.1808	-1.6568
0.4402	0.3329	-0.7658	0.447	0.2921	-0.9369	0.4555	0.2597	-1.223	0.4653	0.2277	-1.4526	0.4759	0.1791	-1.6601
0.4421	0.3321	-0.7666	0.4565	0.2906	-0.9383	0.4717	0.2578	-1.2233	0.4875	0.224	-1.4537	0.504	0.1791	-1.6613
0.3751	0.331	-0.7677	0.3831	0.2863	-0.9398	0.3918	0.2542	-1.2243	0.4014	0.2222	-1.4568	0.4119	0.1773	-1.6691
0.4985	0.3287	-0.77	0.5207	0.2862	-0.9399	0.5437	0.2534	-1.2246	0.5676	0.2203	-1.4579	0.5924	0.176	-1.6702
0.4668	0.3211	-0.7776	0.4751	0.2852	-0.9403	0.4857	0.2531	-1.2258	0.4978	0.218	-1.4615	0.5109	0.1756	-1.6713
0.5402	0.3187	-0.78	0.553	0.2816	-0.9431	0.5665	0.2507	-1.2262	0.5809	0.2152	-1.4639	0.5962	0.1713	-1.6743
0.3786	0.2971	-0.8016	0.3876	0.2778	-0.9474	0.3968	0.2463	-1.2343	0.4067	0.2145	-1.4643	0.4175	0.1668	-1.6783
0.5559	0.2945	-0.8042	0.5745	0.2756	-0.9492	0.594	0.2443	-1.2345	0.6141	0.2132	-1.4645	0.6345	0.1661	-1.6804
0.4653	0.2917	-0.807	0.4868	0.2752	-0.9492	0.5097	0.2408	-1.2366	0.5333	0.2013	-1.4647	0.5576	0.1598	-1.6828
0.5635	0.2896	-0.8091	0.5824	0.2655	-0.9501	0.6023	0.2333	-1.2396	0.6227	0.2003	-1.4669	0.6439	0.1586	-1.6837
0.4537	0.2896	-0.8091	0.4578	0.2641	-0.951	0.4624	0.2305	-1.2397	0.4679	0.1997	-1.4671	0.4743	0.1575	-1.6874
0.4698	0.2885	-0.8102	0.4838	0.254	-0.9557	0.4986	0.2298	-1.2403	0.5138	0.1996	-1.475	0.5295	0.1571	-1.6891
0.5603	0.2881	-0.8106	0.5641	0.253	-0.957	0.5684	0.2294	-1.2424	0.5735	0.1971	-1.4756	0.5798	0.1502	-1.6908
0.3869	0.2878	-0.8109	0.3933	0.2528	-0.967	0.4005	0.2292	-1.2483	0.4086	0.1949	-1.4791	0.4176	0.149	-1.698
0.5116	0.2819	-0.8168	0.5095	0.2514	-0.9673	0.5077	0.2281	-1.2485	0.5066	0.1946	-1.4793	0.5067	0.1479	-1.6993
0.4607	0.278	-0.8207	0.4785	0.2491	-0.9703	0.4978	0.2264	-1.2515	0.518	0.1934	-1.4799	0.5387	0.1476	-1.7014
0.4704	0.2753	-0.8234	0.482	0.2459	-0.9793	0.4951	0.2255	-1.2535	0.5094	0.1879	-1.4804	0.5245	0.1391	-1.7049
0.5118	0.2595	-0.8392	0.5279	0.2246	-0.987	0.5457	0.195	-1.2547	0.5647	0.1767	-1.4822	0.5843	0.1374	-1.7082
0.3975	0.2506	-0.8481	0.4115	0.2231	-0.9673	0.4278	0.1898	-1.2549	0.3952	0.172	-1.4823	0.413	0.1336	-1.7099
0.5753	0.2494	-0.8493	0.5894	0.2178	-0.9678	0.6028	0.1889	-1.2575	0.6162	0.1626	-1.4826	0.6301	0.1202	-1.7151
0.4817	0.247	-0.8517	0.5042	0.2157	-0.9687	0.5286	0.182	-1.2581	0.5539	0.1591	-1.4954	0.5796	0.1148	-1.7153
0.4695	0.2561	-0.8426	0.482	0.213	-0.9693	0.4952	0.1795	-1.2617	0.5091	0.1584	-1.5013	0.524	0.1139	-1.7167
0.3627	0.2473	-0.8514	0.4089	0.2172	-0.9707	0.4053	0.1878	-1.264	0.4025	0.1565	-1.5022	0.401	0.113	-1.7242
0.5298	0.2537	-0.845	0.5516	0.2084	-0.9729	0.5751	0.1728	-1.2645	0.5996	0.1372	-1.5136	0.6246	0.0905	-1.7274
0.477	0.249	-0.8497	0.4927	0.1995	-0.9843	0.5103	0.1594	-1.2729	0.5293	0.1191	-1.5184	0.5495	0.0677	-1.7287
0.3703	0.2388	-0.8599	0.3764	0.192	-0.9887	0.3844	0.1543	-1.2797	0.3939	0.1159	-1.5194	0.4045	0.0658	-1.7308
0.5315	0.2256	-0.8731	0.5504	0.1759	-0.9893	0.5709	0.1385	-1.2831	0.5923	0.101	-1.5207	0.5642	0.0558	-1.7442
0.5676	0.2234	-0.8753	0.5895	0.1749	-0.9916	0.6132	0.1338	-1.2906	0.6377	0.0923	-1.5265	0.5628	0.0395	-1.7522
0.3739	0.221	-0.8777	0.3898	0.1694	-0.9943	0.4074	0.1283	-1.2928	0.426	0.0923	-1.545	0.4454	0.0462	-1.7701
0.3635	0.2185	-0.8802	0.3746	0.1686	-0.9962	0.3868	0.1273	-1.3034	0.3998	0.0923	-1.5533	0.4138	0.0413	-1.7713
0.4357	0.2185	-0.8802	0.4472	0.1686	-0.9987	0.4598	0.1273	-1.3096	0.4732	0.0923	-1.5717	0.4874	0.0475	-1.7748
0.5105	0.2185	-0.8802	0.5376	0.1686	-1.0415	0.5674	0.1273	-1.3373	0.5482	0.0923	-1.5663	0.5791	0.0475	-1.7712

## Sheet: Scenario1 ls str
RD10rf	RD-RTB10rf	RTB10rf	RD30rf	RD-RTB30rf	RTB30rf	RD50rf	RD-RTB50rf	RTB50rf	RD70rf	RD-RTB70rf	RTB70rf	RD90rf	RD-RTB90rf	RTB90rf
0.1633	0.1565	0.2404	0.1694	0.155	0.2408	0.1749	0.1595	0.2423	0.1809	0.158	0.245	0.1799	0.1422	0.2484
0.1673	0.163	0.2404	0.1733	0.1514	0.2408	0.1784	0.1584	0.2423	0.1834	0.1562	0.245	0.181	0.146	0.2484
0.1659	0.1624	0.2404	0.1718	0.1507	0.2408	0.1766	0.1581	0.2423	0.1811	0.1615	0.245	0.1783	0.1445	0.2484
0.1632	0.1619	0.2402	0.1685	0.1598	0.2406	0.1727	0.1576	0.2421	0.1768	0.1611	0.2448	0.1736	0.1483	0.2482
0.1732	0.1604	0.2402	0.1794	0.1587	0.2406	0.1845	0.1559	0.2421	0.1894	0.1602	0.2448	0.1869	0.1476	0.2482
0.1657	0.1602	0.2401	0.1709	0.1584	0.2405	0.1746	0.1558	0.242	0.1776	0.1599	0.2447	0.1729	0.1478	0.2481
0.1618	0.1594	0.24	0.1679	0.1579	0.2404	0.1736	0.1552	0.2419	0.18	0.1595	0.2446	0.1802	0.1502	0.248
0.1704	0.1588	0.2399	0.1764	0.1562	0.2403	0.181	0.155	0.2418	0.185	0.158	0.2445	0.1811	0.1521	0.2479
0.1735	0.1585	0.2398	0.1799	0.1561	0.2402	0.1848	0.1547	0.2417	0.189	0.1579	0.2444	0.1852	0.1387	0.2478
0.1719	0.1582	0.2417	0.1778	0.1555	0.2451	0.1825	0.1545	0.2436	0.1868	0.1572	0.2463	0.1834	0.1496	0.2497
0.1698	0.1576	0.2417	0.1769	0.1553	0.2421	0.1834	0.1533	0.2456	0.1903	0.1559	0.2463	0.1899	0.141	0.2497
0.1684	0.1555	0.2416	0.1741	0.1548	0.242	0.1787	0.1532	0.2435	0.183	0.1556	0.2462	0.1798	0.1407	0.2496
0.1664	0.1555	0.2415	0.1719	0.1536	0.2419	0.1764	0.153	0.2434	0.1806	0.1556	0.2461	0.1773	0.1465	0.2495
0.1677	0.1555	0.2415	0.1734	0.1535	0.2419	0.1776	0.1527	0.2434	0.1813	0.155	0.2461	0.1772	0.1552	0.2495
0.1639	0.1554	0.2405	0.1696	0.1533	0.2409	0.1745	0.1519	0.2424	0.1794	0.155	0.2451	0.1773	0.1499	0.2485
0.1609	0.1552	0.2405	0.166	0.153	0.2409	0.1703	0.1518	0.2424	0.1748	0.1548	0.2451	0.1725	0.1492	0.2485
0.1604	0.155	0.2404	0.1657	0.1522	0.2408	0.17	0.1518	0.2423	0.1744	0.1539	0.245	0.1717	0.1405	0.2484
0.1625	0.1549	0.2403	0.1679	0.1521	0.2407	0.1723	0.1516	0.2422	0.1765	0.1539	0.2449	0.1736	0.1541	0.2483
0.1591	0.1545	0.2401	0.1641	0.1521	0.2405	0.1683	0.1515	0.242	0.1725	0.1535	0.2447	0.1698	0.1553	0.2481
0.1632	0.1541	0.24	0.1684	0.1519	0.2404	0.1725	0.1514	0.2419	0.1765	0.1534	0.2446	0.173	0.1426	0.248
0.1705	0.1541	0.2398	0.1765	0.1518	0.2402	0.1812	0.1511	0.2417	0.1854	0.1532	0.2444	0.1817	0.1536	0.2478
0.1637	0.154	0.2398	0.1691	0.1517	0.2402	0.1732	0.1511	0.2417	0.1768	0.1525	0.2444	0.1729	0.1538	0.2478
0.1612	0.1537	0.2398	0.1665	0.1514	0.2402	0.171	0.151	0.2417	0.1758	0.1525	0.2444	0.1736	0.1569	0.2478
0.1641	0.1529	0.2398	0.1697	0.1513	0.2402	0.1742	0.1509	0.2417	0.1782	0.1522	0.2444	0.1742	0.1512	0.2478
0.1692	0.1528	0.2397	0.1749	0.1512	0.2401	0.1793	0.1504	0.2416	0.1834	0.1521	0.2443	0.1797	0.1513	0.2477
0.1694	0.1528	0.2396	0.1749	0.1507	0.24	0.1789	0.1504	0.2415	0.182	0.1519	0.2442	0.1771	0.157	0.2476
0.1595	0.1524	0.2396	0.1649	0.1503	0.24	0.1697	0.15	0.2415	0.1749	0.1515	0.2442	0.1732	0.1539	0.2476
0.1614	0.1523	0.2395	0.1668	0.1502	0.2399	0.1713	0.1499	0.2414	0.1757	0.1514	0.2441	0.1727	0.1559	0.2475
0.1609	0.1519	0.2375	0.1658	0.1498	0.2379	0.1696	0.1495	0.2394	0.1731	0.1513	0.2421	0.1694	0.1451	0.2455
0.1679	0.1517	0.2375	0.1742	0.1498	0.2379	0.1792	0.1495	0.2394	0.1836	0.1508	0.2421	0.1806	0.1494	0.2455
0.1648	0.1517	0.2375	0.1706	0.1497	0.2379	0.1755	0.1494	0.2394	0.1806	0.1508	0.2421	0.1785	0.1497	0.2455
0.1609	0.1516	0.2375	0.1661	0.1492	0.2379	0.1704	0.1489	0.2394	0.1749	0.1508	0.242	0.1725	0.1497	0.2454
0.1616	0.1516	0.2374	0.1666	0.1491	0.2378	0.1705	0.1488	0.2393	0.1742	0.1502	0.242	0.1704	0.1532	0.2454
0.1652	0.1514	0.2374	0.1702	0.1489	0.2378	0.1737	0.1486	0.2393	0.1763	0.15	0.242	0.1711	0.155	0.2454
0.1575	0.15	0.2374	0.1622	0.1488	0.2378	0.1662	0.1485	0.2393	0.1705	0.1492	0.2419	0.1682	0.1513	0.2453
0.1604	0.1499	0.2373	0.1656	0.1484	0.2377	0.1701	0.1481	0.2392	0.1747	0.1491	0.2418	0.1725	0.1551	0.2452
0.1712	0.1499	0.2372	0.1771	0.1479	0.2376	0.1815	0.1476	0.2391	0.1852	0.1489	0.2418	0.1808	0.1479	0.2452
0.1743	0.1498	0.2372	0.1807	0.1472	0.2376	0.1859	0.1469	0.2391	0.1904	0.1488	0.2417	0.1868	0.1464	0.2451
0.1597	0.1498	0.2371	0.1647	0.1472	0.2375	0.1687	0.1469	0.239	0.1728	0.1487	0.2417	0.1699	0.1459	0.2451
0.1609	0.1495	0.2371	0.166	0.147	0.2375	0.1698	0.1467	0.239	0.1735	0.1486	0.2417	0.1698	0.1388	0.2451
0.1709	0.1491	0.2371	0.1769	0.1468	0.2375	0.1815	0.1465	0.239	0.1855	0.1484	0.2417	0.1818	0.1518	0.2451
0.1593	0.1489	0.2371	0.1654	0.1468	0.2375	0.1709	0.1465	0.239	0.1767	0.1481	0.2417	0.1756	0.1404	0.245
0.1615	0.1488	0.2371	0.167	0.1466	0.2375	0.1717	0.1463	0.239	0.1764	0.1481	0.2417	0.1743	0.1593	0.245
0.1635	0.1485	0.237	0.1683	0.1464	0.2374	0.1715	0.1461	0.2389	0.1739	0.1478	0.2416	0.1684	0.1429	0.245
0.1585	0.1484	0.237	0.1638	0.1462	0.2374	0.1684	0.1459	0.2389	0.1735	0.1477	0.2416	0.1719	0.1497	0.2449
0.1613	0.1481	0.237	0.1666	0.1461	0.2374	0.171	0.1458	0.2389	0.1756	0.1475	0.2416	0.1733	0.1526	0.2448
0.1597	0.1481	0.2369	0.1652	0.1459	0.2373	0.1699	0.1456	0.2388	0.1751	0.1475	0.2415	0.1735	0.149	0.2448
0.1617	0.1481	0.2368	0.1669	0.1454	0.2372	0.1712	0.1451	0.2387	0.1755	0.1475	0.2414	0.1728	0.1434	0.2448
0.1685	0.1477	0.2368	0.1744	0.1454	0.2372	0.1788	0.1451	0.2387	0.1828	0.1472	0.2414	0.1788	0.1521	0.2448
0.1606	0.1475	0.2368	0.1654	0.1449	0.2372	0.169	0.1446	0.2387	0.1723	0.147	0.2414	0.1683	0.1396	0.2446
0.1644	0.1473	0.2368	0.1699	0.1449	0.2372	0.1745	0.1446	0.2387	0.1789	0.1469	0.2414	0.1761	0.1486	0.2446
0.1632	0.1471	0.2366	0.1691	0.1448	0.2372	0.1747	0.1445	0.2385	0.1808	0.1467	0.2412	0.18	0.1417	0.2446
0.1591	0.147	0.2366	0.1639	0.1447	0.237	0.1681	0.1444	0.2385	0.1727	0.1466	0.2412	0.1709	0.1469	0.2446
0.1706	0.147	0.2366	0.1763	0.1446	0.237	0.1806	0.1443	0.2385	0.1842	0.1465	0.2412	0.18	0.1474	0.2445
0.1684	0.1468	0.2366	0.1742	0.1445	0.237	0.1788	0.1442	0.2385	0.1831	0.1465	0.2412	0.1796	0.146	0.2444
0.1648	0.1467	0.2365	0.1704	0.1445	0.237	0.1752	0.1442	0.2384	0.1801	0.1464	0.2411	0.178	0.158	0.2444
0.1582	0.1467	0.2364	0.1631	0.1445	0.2369	0.1671	0.1442	0.2383	0.1712	0.1462	0.241	0.1686	0.1549	0.2444
0.164	0.1466	0.2364	0.1691	0.1444	0.2368	0.1732	0.1441	0.2383	0.1772	0.146	0.241	0.174	0.1549	0.2444
0.1753	0.1464	0.2364	0.1813	0.1444	0.2368	0.1858	0.1441	0.2383	0.1894	0.1458	0.241	0.1845	0.1498	0.2443
0.1638	0.1464	0.2364	0.1699	0.1441	0.2368	0.1751	0.1438	0.2383	0.1803	0.1456	0.241	0.1781	0.1505	0.2443
0.1601	0.1463	0.2363	0.1649	0.144	0.2368	0.1687	0.1437	0.2382	0.1726	0.1456	0.2409	0.1694	0.1422	0.2443
0.1624	0.1463	0.2363	0.1674	0.1438	0.2367	0.1712	0.1435	0.2382	0.1748	0.1456	0.2409	0.1711	0.1387	0.2441
0.1634	0.1462	0.2363	0.1693	0.1435	0.2367	0.1743	0.1432	0.2382	0.1795	0.1453	0.2409	0.1775	0.1512	0.2441
0.1661	0.1461	0.2361	0.1716	0.1434	0.2367	0.176	0.1431	0.238	0.18	0.1451	0.2407	0.1765	0.1432	0.244
0.1609	0.146	0.2361	0.1669	0.1434	0.2365	0.1726	0.1431	0.238	0.1791	0.1449	0.2407	0.1794	0.1455	0.244
0.1725	0.146	0.236	0.1788	0.1433	0.2365	0.1837	0.143	0.2379	0.1881	0.1447	0.2406	0.1846	0.149	0.244
0.1662	0.1459	0.236	0.1714	0.1433	0.2364	0.1752	0.143	0.2379	0.1781	0.1446	0.2406	0.1734	0.1488	0.244
0.1588	0.1458	0.236	0.1634	0.1433	0.2364	0.1669	0.143	0.2379	0.1703	0.1445	0.2406	0.1667	0.1475	0.2419
0.1617	0.1458	0.236	0.1675	0.1433	0.2364	0.1727	0.143	0.2379	0.1782	0.1441	0.2406	0.1767	0.1473	0.2416
0.1721	0.1457	0.2339	0.1782	0.1432	0.2364	0.1833	0.1429	0.2358	0.1882	0.1441	0.2375	0.1855	0.1533	0.2415
0.1639	0.1456	0.2336	0.1693	0.1432	0.2343	0.1737	0.1429	0.2355	0.1781	0.1438	0.2372	0.1752	0.1412	0.2412
0.1644	0.1455	0.2335	0.1698	0.1432	0.234	0.1739	0.1429	0.2354	0.1778	0.1438	0.2371	0.1745	0.1447	0.2411
0.1714	0.1454	0.2332	0.177	0.143	0.2339	0.1812	0.1427	0.2351	0.1847	0.1437	0.2368	0.1804	0.1549	0.241
0.1627	0.1454	0.2331	0.1683	0.1428	0.2336	0.1732	0.1425	0.235	0.1783	0.1436	0.2367	0.1764	0.1459	0.2409
0.1659	0.1452	0.233	0.1718	0.1427	0.2335	0.177	0.1424	0.2349	0.1823	0.1435	0.2366	0.1805	0.1472	0.2408
0.1678	0.1452	0.2329	0.1733	0.1427	0.2334	0.1776	0.1424	0.2348	0.1816	0.1433	0.2365	0.1782	0.1525	0.2406
0.1654	0.1451	0.2328	0.171	0.1425	0.2333	0.1755	0.1422	0.2347	0.1796	0.1432	0.2364	0.1765	0.1474	0.2406
0.1579	0.1448	0.2326	0.1635	0.1423	0.2332	0.1685	0.142	0.2345	0.1739	0.1432	0.2362	0.1726	0.148	0.2402
0.1615	0.1448	0.2326	0.1672	0.142	0.233	0.1723	0.1417	0.2345	0.1776	0.1429	0.2362	0.176	0.1539	0.2401
0.167	0.1448	0.2322	0.1727	0.142	0.233	0.1775	0.1417	0.2341	0.1823	0.1427	0.2358	0.1798	0.1458	0.2401
0.1699	0.1447	0.2321	0.1755	0.1418	0.2326	0.1798	0.1415	0.234	0.1837	0.1422	0.2357	0.18	0.1537	0.2384
0.1669	0.1446	0.2321	0.1727	0.1418	0.2325	0.1775	0.1415	0.234	0.1821	0.1416	0.2357	0.179	0.1538	0.2372
0.1705	0.1445	0.2304	0.1761	0.1418	0.2325	0.1801	0.1415	0.2323	0.1832	0.1413	0.234	0.1784	0.1591	0.2369
0.1651	0.1441	0.2292	0.1708	0.1415	0.2308	0.1756	0.1412	0.2311	0.1804	0.1411	0.2338	0.1778	0.1481	0.2369
0.1676	0.1438	0.2289	0.173	0.1414	0.2296	0.1772	0.1411	0.2308	0.181	0.1411	0.2335	0.1772	0.1404	0.2367
0.1617	0.1437	0.2289	0.1677	0.1414	0.2293	0.1731	0.1411	0.2308	0.1788	0.141	0.2335	0.1775	0.1496	0.2367
0.1675	0.1436	0.2287	0.1738	0.1412	0.2293	0.1796	0.1409	0.2306	0.1855	0.1409	0.2333	0.1842	0.1367	0.2365
0.163	0.1434	0.2287	0.1679	0.1407	0.2291	0.1717	0.1404	0.2306	0.1753	0.1409	0.2333	0.1715	0.1396	0.2385
0.1703	0.143	0.2285	0.1761	0.1403	0.2291	0.1808	0.14	0.2304	0.185	0.1406	0.2331	0.1817	0.1464	0.2383
0.168	0.1429	0.2305	0.1736	0.1403	0.2289	0.1782	0.14	0.2324	0.1827	0.1406	0.2351	0.18	0.1458	0.2383
0.1716	0.1415	0.2303	0.1772	0.1396	0.2309	0.1812	0.1393	0.2322	0.1845	0.14	0.2349	0.1797	0.1492	0.2381
0.1667	0.1414	0.2303	0.1727	0.1386	0.2307	0.1778	0.1383	0.2322	0.1828	0.1398	0.2349	0.1803	0.1503	0.238
0.1666	0.1413	0.2301	0.173	0.1384	0.2307	0.1784	0.1381	0.232	0.1833	0.1387	0.2347	0.1803	0.1492	0.238
0.1647	0.1411	0.23	0.1701	0.1382	0.2305	0.1747	0.1379	0.2319	0.1793	0.1387	0.2346	0.1768	0.1611	0.2378
0.1688	0.1408	0.23	0.1744	0.1376	0.2304	0.1786	0.1373	0.2319	0.1819	0.1384	0.2346	0.1774	0.1458	0.2377
0.1694	0.1407	0.2298	0.1758	0.137	0.2304	0.1812	0.1367	0.2317	0.1863	0.1383	0.2344	0.1838	0.1434	0.2375
0.1676	0.1405	0.2297	0.1734	0.1369	0.2302	0.1777	0.1366	0.2316	0.1815	0.1378	0.2343	0.1775	0.1416	0.2373
0.1722	0.1399	0.2295	0.178	0.1368	0.2301	0.1821	0.1365	0.2314	0.1853	0.1371	0.2341	0.1803	0.147	0.2372
0.1726	0.1395	0.2293	0.1785	0.1362	0.2299	0.1829	0.1359	0.2312	0.1865	0.1367	0.2339	0.182	0.1487	0.2402
0.171	0.1375	0.2292	0.1773	0.1357	0.2297	0.1825	0.1354	0.2311	0.1874	0.136	0.2338	0.1846	0.1407	0.2374

## Sheet: Scenario2 ls str
RD10rf	RD-RTB10rf	RTB10rf	RD30rf	RD-RTB30rf	RTB30rf	RD50rf	RD-RTB50rf	RTB50rf	RD70rf	RD-RTB70rf	RTB70rf	RD90rf	RD-RTB90rf	RTB90rf
0.1336	0.1204	0.1915	0.128	0.1228	0.1923	0.1339	0.1206	0.1959	0.1444	0.12	0.1963	0.1463	0.1188	0.1995
0.1395	0.1175	0.1948	0.143	0.1231	0.1956	0.1328	0.1211	0.1972	0.1474	0.1211	0.1996	0.1486	0.1212	0.2029
0.1384	0.12	0.1949	0.1417	0.1231	0.1957	0.1448	0.121	0.1972	0.1469	0.121	0.1997	0.1484	0.1211	0.203
0.1383	0.117	0.1937	0.1415	0.1231	0.1945	0.1443	0.1208	0.1962	0.146	0.1208	0.1985	0.1481	0.1209	0.2017
0.1379	0.118	0.1916	0.1415	0.1228	0.1924	0.1439	0.1206	0.1961	0.1458	0.1207	0.1964	0.1475	0.1209	0.1995
0.1378	0.1236	0.1906	0.1409	0.1225	0.1914	0.1439	0.1206	0.193	0.1457	0.1207	0.1954	0.1473	0.1203	0.1988
0.1374	0.1244	0.1946	0.1409	0.1225	0.1954	0.1439	0.1204	0.1969	0.1457	0.12	0.1994	0.1467	0.1194	0.2026
0.1371	0.1207	0.1937	0.1408	0.1216	0.1945	0.1431	0.1193	0.1959	0.1451	0.1188	0.1985	0.1466	0.1185	0.2018
0.1364	0.1258	0.1896	0.14	0.1215	0.1904	0.1429	0.1192	0.192	0.1444	0.1187	0.1944	0.1462	0.1178	0.1978
0.1364	0.1188	0.1938	0.1397	0.1213	0.1946	0.1428	0.1189	0.196	0.1442	0.1183	0.1986	0.1458	0.1178	0.2019
0.1373	0.119	0.1909	0.1396	0.1211	0.1917	0.1424	0.1187	0.1931	0.1441	0.1183	0.1957	0.1456	0.1177	0.1991
0.1372	0.1226	0.1951	0.1396	0.1211	0.1959	0.1423	0.1182	0.1975	0.1439	0.1179	0.1999	0.1456	0.1176	0.2031
0.1369	0.1231	0.191	0.1396	0.1207	0.1918	0.1423	0.118	0.1932	0.1437	0.1178	0.1958	0.1455	0.1176	0.1993
0.1367	0.1146	0.1938	0.1391	0.1204	0.1946	0.1419	0.1179	0.1962	0.1437	0.1177	0.1986	0.1454	0.1175	0.2019
0.1367	0.1244	0.1909	0.1391	0.1204	0.1917	0.1419	0.1179	0.1932	0.1437	0.1175	0.1957	0.1454	0.1169	0.1989
0.1366	0.1238	0.1949	0.1388	0.1201	0.1957	0.1415	0.1179	0.1972	0.1436	0.1175	0.1997	0.1454	0.1167	0.2031
0.1364	0.1207	0.1913	0.1386	0.1201	0.1921	0.1415	0.1179	0.1936	0.1436	0.1172	0.1961	0.1448	0.1167	0.1994
0.1363	0.1241	0.1952	0.1385	0.1201	0.196	0.1413	0.1178	0.1973	0.1435	0.1171	0.2	0.1447	0.1165	0.2036
0.136	0.1199	0.194	0.1385	0.12	0.1948	0.1412	0.1177	0.1963	0.1435	0.117	0.1988	0.1447	0.1165	0.2021
0.1359	0.1251	0.1909	0.1384	0.12	0.1917	0.1412	0.1176	0.1933	0.1432	0.1167	0.1957	0.1446	0.1163	0.1989
0.1349	0.1218	0.191	0.1384	0.1199	0.1918	0.1411	0.1172	0.1935	0.1431	0.1166	0.1958	0.1445	0.1161	0.1989
0.1349	0.1142	0.1871	0.1381	0.1196	0.1879	0.1411	0.1171	0.1896	0.1428	0.1166	0.1919	0.1444	0.1159	0.1951
0.1349	0.1218	0.1907	0.1381	0.1195	0.1915	0.1409	0.117	0.193	0.1428	0.1165	0.1955	0.1443	0.1158	0.1988
0.1348	0.1149	0.1914	0.1381	0.1195	0.1922	0.1409	0.1168	0.1938	0.1427	0.1165	0.1962	0.1441	0.1157	0.1994
0.1348	0.1188	0.1911	0.1381	0.1194	0.1919	0.1408	0.1167	0.1934	0.1426	0.1164	0.1959	0.144	0.1157	0.1991
0.1347	0.1161	0.1951	0.138	0.1192	0.1959	0.1408	0.1167	0.1975	0.1425	0.1164	0.1999	0.1439	0.1156	0.2031
0.1347	0.1126	0.1912	0.1379	0.1192	0.192	0.1406	0.1166	0.1932	0.1423	0.1161	0.196	0.1439	0.1155	0.1995
0.1347	0.1197	0.1983	0.1377	0.1192	0.192	0.1405	0.1166	0.1935	0.1423	0.116	0.196	0.1438	0.1153	0.1993
0.1346	0.1226	0.1911	0.1377	0.1192	0.1991	0.1405	0.1166	0.2004	0.1421	0.1158	0.2031	0.1437	0.1153	0.2066
0.1359	0.1135	0.1907	0.1396	0.1212	0.1919	0.1422	0.1185	0.1933	0.144	0.1178	0.1959	0.1457	0.1172	0.1993
0.1359	0.1207	0.1951	0.1394	0.1211	0.1915	0.1422	0.1184	0.1933	0.144	0.1178	0.1955	0.1455	0.1172	0.1985
0.1358	0.1181	0.198	0.1394	0.121	0.1959	0.1422	0.1184	0.1976	0.1439	0.1178	0.1999	0.1454	0.1172	0.2031
0.1358	0.119	0.1947	0.1391	0.1209	0.1988	0.1418	0.1183	0.2002	0.1438	0.1177	0.2028	0.1453	0.1171	0.2062
0.1357	0.1258	0.1898	0.139	0.1208	0.1955	0.1417	0.1183	0.1967	0.1438	0.1176	0.1995	0.1452	0.1171	0.2032
0.1357	0.1295	0.1905	0.1389	0.1208	0.1906	0.1417	0.1182	0.1923	0.1437	0.1176	0.1946	0.1451	0.117	0.1956
0.1357	0.1173	0.1949	0.1388	0.1208	0.1913	0.1417	0.1182	0.1933	0.1437	0.1176	0.1953	0.1451	0.117	0.1983
0.1357	0.1162	0.1914	0.1388	0.1208	0.1957	0.1416	0.1181	0.1971	0.1436	0.1175	0.1997	0.145	0.1169	0.203
0.1357	0.1272	0.194	0.1387	0.1208	0.1922	0.1415	0.1181	0.1936	0.1435	0.1174	0.1962	0.1449	0.1169	0.2017
0.1355	0.125	0.1909	0.1387	0.1207	0.1948	0.1415	0.1181	0.1962	0.1435	0.1174	0.1988	0.1449	0.1169	0.2023
0.1355	0.117	0.1872	0.1387	0.1207	0.1917	0.1415	0.118	0.1934	0.1434	0.1174	0.1957	0.1448	0.1168	0.1988
0.1354	0.1171	0.1907	0.1387	0.1206	0.188	0.1415	0.1179	0.1897	0.1433	0.1172	0.192	0.1447	0.1168	0.1952
0.1354	0.1223	0.1908	0.1387	0.1205	0.1915	0.1415	0.1178	0.1932	0.1432	0.1172	0.1955	0.1447	0.1167	0.1987
0.1353	0.1232	0.1908	0.1386	0.1204	0.1916	0.1414	0.1178	0.1934	0.1431	0.1171	0.1956	0.1446	0.1166	0.1987
0.1353	0.1209	0.1899	0.1386	0.1202	0.1916	0.1414	0.1178	0.1933	0.1429	0.1169	0.1956	0.1445	0.1165	0.1986
0.1351	0.1238	0.1906	0.1385	0.1202	0.1907	0.1412	0.1177	0.1924	0.1429	0.1169	0.1947	0.1445	0.1164	0.1979
0.135	0.1163	0.1982	0.1383	0.1202	0.1914	0.1412	0.1177	0.1928	0.1428	0.1168	0.1954	0.1444	0.1161	0.1988
0.1349	0.1202	0.1985	0.1382	0.1202	0.199	0.1411	0.1176	0.2006	0.1428	0.1168	0.203	0.1443	0.1161	0.2063
0.1349	0.117	0.191	0.1381	0.1202	0.1993	0.141	0.1175	0.2003	0.1427	0.1167	0.2033	0.1443	0.116	0.2073
0.1348	0.1214	0.194	0.1381	0.1202	0.1918	0.1409	0.1173	0.1935	0.1424	0.1165	0.1958	0.1443	0.1158	0.1989
0.1348	0.118	0.1944	0.1379	0.1202	0.1948	0.1408	0.1172	0.1966	0.1423	0.1165	0.1988	0.1438	0.1157	0.2019
0.1308	0.1181	0.1907	0.1338	0.1161	0.1952	0.1366	0.1132	0.1966	0.138	0.1125	0.1992	0.1396	0.1116	0.2026
0.1307	0.1242	0.1953	0.1338	0.1161	0.1915	0.1364	0.1132	0.1932	0.138	0.1123	0.1955	0.1395	0.1114	0.1987
0.1306	0.1231	0.191	0.1338	0.116	0.1961	0.1362	0.113	0.1975	0.1378	0.1122	0.2001	0.1392	0.1113	0.2035
0.1306	0.1189	0.1915	0.1337	0.1157	0.1918	0.1362	0.113	0.1934	0.1378	0.1121	0.1958	0.1392	0.1111	0.1992
0.1306	0.12	0.1948	0.1336	0.1155	0.1923	0.1362	0.1129	0.1937	0.1378	0.1121	0.1963	0.1392	0.1111	0.2017
0.1305	0.116	0.1867	0.1336	0.1155	0.1956	0.1362	0.1128	0.1971	0.1377	0.1121	0.1996	0.1392	0.1111	0.2028
0.1304	0.121	0.1978	0.1336	0.1155	0.1875	0.1362	0.1127	0.189	0.1377	0.112	0.1915	0.139	0.1109	0.1948
0.1304	0.1206	0.1914	0.1335	0.1152	0.1986	0.1362	0.1126	0.1979	0.1377	0.112	0.2026	0.139	0.1108	0.2063
0.1303	0.124	0.1911	0.1335	0.1151	0.1922	0.1361	0.1126	0.1936	0.1377	0.1118	0.1962	0.1389	0.1108	0.2017
0.1303	0.1163	0.1984	0.1335	0.115	0.1919	0.1361	0.1126	0.1935	0.1376	0.1117	0.1959	0.1389	0.1107	0.1991
0.1303	0.1217	0.1871	0.1334	0.115	0.1992	0.136	0.1125	0.2008	0.1376	0.1117	0.2032	0.1387	0.1106	0.2064
0.1303	0.1199	0.1865	0.1333	0.115	0.1879	0.1358	0.1125	0.1896	0.1375	0.1116	0.1919	0.1387	0.1106	0.1952
0.1303	0.1176	0.1915	0.1333	0.1149	0.1873	0.1358	0.112	0.1891	0.1375	0.1112	0.1913	0.1386	0.1106	0.1943
0.1303	0.1218	0.1905	0.1333	0.1149	0.1923	0.1358	0.1119	0.196	0.1373	0.1111	0.1963	0.1385	0.1105	0.1995
0.1302	0.1199	0.1939	0.1332	0.1148	0.1913	0.1356	0.1119	0.193	0.1373	0.1111	0.1953	0.1385	0.1105	0.1985
0.1302	0.1194	0.1979	0.1332	0.1147	0.1947	0.1356	0.1119	0.1962	0.1372	0.1111	0.1987	0.1384	0.1105	0.202
0.13	0.1225	0.1944	0.1332	0.1147	0.1987	0.1355	0.1119	0.2001	0.1371	0.1111	0.2027	0.1383	0.1104	0.2061
0.1299	0.1192	0.1949	0.1332	0.1147	0.1952	0.1354	0.1118	0.1966	0.137	0.111	0.1992	0.1382	0.1103	0.2027
0.1298	0.1157	0.1901	0.1331	0.1145	0.1957	0.1354	0.1118	0.1973	0.137	0.111	0.1997	0.1382	0.1102	0.2029
0.1298	0.1217	0.1912	0.133	0.1145	0.1909	0.1354	0.1117	0.1925	0.137	0.1109	0.1949	0.1382	0.1101	0.1982
0.1318	0.1171	0.1937	0.1348	0.1165	0.192	0.1374	0.1136	0.1936	0.139	0.1127	0.196	0.1401	0.112	0.1992
0.1314	0.1234	0.1901	0.1343	0.1164	0.1919	0.1371	0.1136	0.1936	0.139	0.1127	0.1959	0.14	0.112	0.199
0.1312	0.1212	0.1875	0.1343	0.1164	0.1945	0.137	0.1135	0.1939	0.1389	0.1127	0.1985	0.14	0.112	0.2021
0.1312	0.1223	0.1905	0.1342	0.1163	0.1909	0.137	0.1135	0.1925	0.1387	0.1126	0.1949	0.1399	0.1117	0.1981
0.1311	0.1169	0.1937	0.1341	0.1163	0.1883	0.137	0.1134	0.192	0.1386	0.1126	0.1923	0.1398	0.1117	0.1955
0.1311	0.1251	0.1978	0.134	0.1162	0.1913	0.1368	0.1133	0.1927	0.1386	0.1125	0.1953	0.1397	0.1116	0.1987
0.1311	0.1146	0.1903	0.134	0.1162	0.1945	0.1367	0.1133	0.196	0.1385	0.1124	0.1985	0.1396	0.1115	0.2019
0.131	0.1198	0.1953	0.1339	0.1162	0.1986	0.1366	0.1133	0.1979	0.1384	0.1124	0.2026	0.1396	0.1115	0.2061
0.1307	0.1216	0.1976	0.1338	0.1161	0.1911	0.1364	0.1132	0.1927	0.1383	0.1123	0.1951	0.1395	0.1114	0.1984
0.1306	0.1196	0.1953	0.1336	0.116	0.1961	0.1363	0.1131	0.1976	0.1378	0.1122	0.2001	0.1395	0.1114	0.2034
0.1296	0.1183	0.1903	0.1336	0.116	0.1984	0.1361	0.1131	0.1977	0.1378	0.1121	0.2024	0.1393	0.1112	0.206
0.1294	0.1165	0.1939	0.1335	0.116	0.1961	0.1361	0.113	0.1978	0.1378	0.1121	0.2001	0.1392	0.1112	0.2033
0.1293	0.1134	0.1942	0.1334	0.1159	0.1911	0.136	0.1128	0.1927	0.1377	0.112	0.1951	0.1391	0.1111	0.1985
0.1293	0.1136	0.1938	0.1334	0.1157	0.1947	0.136	0.1128	0.1964	0.1377	0.1119	0.1987	0.139	0.1111	0.2017
0.1288	0.1206	0.1872	0.1333	0.1155	0.195	0.136	0.1127	0.1966	0.1376	0.1119	0.199	0.139	0.1111	0.2022
0.1288	0.1154	0.1905	0.1328	0.1155	0.1946	0.1358	0.1127	0.196	0.1376	0.1118	0.1986	0.1387	0.111	0.2019
0.1287	0.1231	0.1903	0.1326	0.1155	0.188	0.1357	0.1125	0.1898	0.1373	0.1117	0.192	0.1386	0.1109	0.1951
0.1286	0.1169	0.1913	0.1325	0.1153	0.1913	0.1352	0.1124	0.193	0.1373	0.1117	0.1953	0.1385	0.1108	0.1985
0.128	0.1206	0.1982	0.1322	0.1153	0.1911	0.135	0.1124	0.1926	0.1369	0.1115	0.1951	0.1383	0.1107	0.1984
0.128	0.1209	0.1952	0.1322	0.1153	0.1921	0.1349	0.1123	0.1935	0.1365	0.1115	0.1961	0.1382	0.1107	0.1994
0.1288	0.1271	0.1982	0.1318	0.1151	0.199	0.1347	0.1119	0.2004	0.1364	0.1114	0.203	0.1381	0.1105	0.2064
0.1288	0.12	0.1938	0.1318	0.115	0.1946	0.1344	0.1119	0.196	0.1364	0.1111	0.1986	0.138	0.1105	0.202
0.1287	0.1212	0.1908	0.1318	0.1148	0.1916	0.1344	0.1119	0.1933	0.1362	0.1108	0.1956	0.1379	0.1098	0.1986
0.1285	0.1168	0.1915	0.1317	0.1145	0.1923	0.1342	0.1118	0.1938	0.136	0.1107	0.1963	0.1379	0.1098	0.1996
0.1285	0.1182	0.1908	0.1314	0.1145	0.1916	0.134	0.1113	0.1931	0.1358	0.1105	0.1956	0.1377	0.1097	0.1989
0.128	0.1282	0.194	0.1308	0.1141	0.1948	0.1333	0.1113	0.1964	0.1355	0.1102	0.1988	0.1376	0.1094	0.202
0.128	0.1189	0.1943	0.1307	0.1141	0.1951	0.1333	0.111	0.1967	0.1354	0.1101	0.1991	0.1372	0.1093	0.2023
0.1275	0.1196	0.1912	0.1305	0.1133	0.192	0.1329	0.1106	0.1936	0.1352	0.11	0.196	0.1371	0.1091	0.1992
0.1268	0.1282	0.19	0.1298	0.1131	0.1908	0.1329	0.1101	0.1924	0.1344	0.1095	0.1948	0.1371	0.109	0.1979
0.1262	0.1226	0.1952	0.1291	0.1121	0.196	0.1339	0.109	0.1977	0.1343	0.1081	0.2	0.1355	0.1075	0.2032

## Sheet: Scenario3 ls str
RD10rf	RD-RTB10rf	RTB10rf	RD30rf	RD-RTB30rf	RTB30rf	RD50rf	RD-RTB50rf	RTB50rf	RD70rf	RD-RTB70rf	RTB70rf	RD90rf	RD-RTB90rf	RTB90rf
0.1967	0.1715	0.2583	0.22	0.1889	0.2648	0.231	0.2042	0.2821	0.2486	0.2233	0.2812	0.2663	0.2429	0.29
0.1989	0.1712	0.2611	0.2169	0.1886	0.2678	0.2314	0.204	0.2741	0.2478	0.2179	0.2823	0.2661	0.2324	0.2911
0.1985	0.1707	0.2618	0.2167	0.1881	0.2688	0.2279	0.2034	0.2755	0.2465	0.2172	0.2842	0.2666	0.232	0.2934
0.1992	0.1706	0.262	0.212	0.1875	0.2691	0.2341	0.2034	0.2759	0.2461	0.2168	0.2845	0.2666	0.2415	0.2937
0.199	0.17	0.2582	0.2195	0.1869	0.2648	0.232	0.2033	0.273	0.2457	0.2154	0.281	0.2647	0.2407	0.2897
0.1986	0.1691	0.2535	0.2189	0.1865	0.2602	0.2317	0.2023	0.2707	0.2455	0.2153	0.279	0.2644	0.2405	0.2879
0.1984	0.1686	0.2587	0.2187	0.1857	0.2651	0.2305	0.2021	0.2732	0.2454	0.2148	0.2813	0.2642	0.2403	0.2899
0.1964	0.1685	0.265	0.2187	0.1854	0.2718	0.2298	0.2016	0.2763	0.2451	0.2242	0.2847	0.2641	0.2402	0.2937
0.1964	0.1683	0.2548	0.2168	0.1852	0.2609	0.2296	0.2014	0.2707	0.2451	0.2236	0.2783	0.2639	0.2382	0.2866
0.196	0.1682	0.2526	0.2166	0.1859	0.2592	0.2272	0.2014	0.2697	0.2451	0.2241	0.278	0.2639	0.2391	0.2871
0.1952	0.1681	0.2658	0.2156	0.1855	0.2731	0.2264	0.2019	0.2782	0.2449	0.2236	0.2871	0.2656	0.2391	0.2906
0.1951	0.1679	0.2618	0.2154	0.1853	0.2688	0.2256	0.2019	0.2755	0.2449	0.2231	0.2841	0.2626	0.2387	0.2933
0.195	0.1679	0.2612	0.2153	0.1853	0.2677	0.2253	0.2017	0.274	0.2418	0.223	0.282	0.2623	0.2383	0.2907
0.1947	0.1674	0.2622	0.2147	0.1852	0.2693	0.2246	0.2016	0.276	0.2417	0.2224	0.2846	0.2621	0.2382	0.2937
0.1946	0.167	0.2651	0.2146	0.1849	0.2719	0.2246	0.2013	0.2764	0.2417	0.2224	0.2848	0.262	0.2376	0.2937
0.1941	0.1667	0.2543	0.2146	0.1847	0.2609	0.2245	0.2008	0.2712	0.2416	0.2223	0.2793	0.262	0.2372	0.2881
0.1938	0.1667	0.2615	0.2142	0.1843	0.2679	0.2242	0.2007	0.274	0.2416	0.2218	0.2819	0.2619	0.2369	0.2905
0.1936	0.1667	0.2583	0.2141	0.1842	0.2678	0.2241	0.2005	0.2751	0.2415	0.2218	0.2843	0.2618	0.2368	0.294
0.1935	0.1665	0.2609	0.2141	0.1842	0.2654	0.2241	0.2005	0.2736	0.2414	0.2217	0.2817	0.2615	0.2367	0.2903
0.1934	0.1674	0.2575	0.2141	0.1838	0.2642	0.2239	0.2005	0.2725	0.2412	0.2216	0.2808	0.2612	0.2363	0.2896
0.1933	0.1674	0.2542	0.214	0.1837	0.2609	0.2239	0.2004	0.2714	0.2412	0.2211	0.2797	0.2611	0.2363	0.2887
0.1931	0.1672	0.2659	0.2139	0.1836	0.2727	0.2239	0.2001	0.2772	0.2411	0.221	0.2855	0.2608	0.2363	0.2944
0.193	0.1672	0.2654	0.2138	0.1834	0.2721	0.2238	0.2001	0.2763	0.2409	0.2204	0.2844	0.2605	0.2358	0.2931
0.1929	0.1671	0.2546	0.2137	0.1833	0.261	0.2237	0.2001	0.2712	0.2409	0.2203	0.2792	0.2602	0.2357	0.2878
0.1928	0.167	0.2525	0.2136	0.1832	0.2588	0.2236	0.2001	0.2689	0.2408	0.2202	0.2769	0.26	0.2356	0.2856
0.1927	0.1669	0.2628	0.2134	0.1821	0.2704	0.2235	0.2	0.2757	0.2406	0.22	0.291	0.2599	0.2353	0.2948
0.1926	0.1668	0.2656	0.2133	0.1819	0.2731	0.2234	0.1998	0.2783	0.2406	0.2199	0.2874	0.2596	0.2342	0.297
0.1925	0.1667	0.254	0.2126	0.1819	0.2606	0.223	0.1998	0.271	0.2406	0.2198	0.2792	0.2596	0.2338	0.2881
0.1921	0.1665	0.262	0.2126	0.1818	0.2692	0.223	0.1994	0.2761	0.2405	0.2197	0.285	0.2594	0.2337	0.2945
0.192	0.166	0.2627	0.2126	0.1815	0.2716	0.2229	0.1993	0.2764	0.2405	0.2186	0.285	0.2594	0.2335	0.2942
0.1919	0.1659	0.2614	0.2125	0.1814	0.2683	0.2227	0.1982	0.275	0.2404	0.2184	0.2835	0.2593	0.2335	0.2926
0.1918	0.1657	0.2669	0.2122	0.1813	0.2739	0.2227	0.1981	0.2787	0.2403	0.218	0.2873	0.259	0.2334	0.2965
0.1918	0.1655	0.2611	0.2121	0.1811	0.2683	0.2226	0.1979	0.2752	0.2402	0.218	0.284	0.2597	0.2334	0.2934
0.1917	0.1652	0.2515	0.212	0.1811	0.258	0.2204	0.1978	0.2682	0.2402	0.2179	0.2764	0.2593	0.2334	0.2853
0.1917	0.1652	0.2547	0.2119	0.1807	0.2612	0.2203	0.1975	0.2715	0.2402	0.2178	0.2796	0.2592	0.2334	0.2883
0.1914	0.1651	0.2577	0.2119	0.1805	0.2646	0.2202	0.1974	0.2732	0.2399	0.2177	0.2818	0.259	0.2332	0.2909
0.1913	0.1651	0.265	0.2118	0.1802	0.2753	0.2195	0.1972	0.2802	0.2399	0.2176	0.2889	0.259	0.2328	0.2981
0.1912	0.1651	0.2584	0.2118	0.18	0.2653	0.2195	0.1972	0.274	0.2396	0.2176	0.2827	0.2589	0.2326	0.2919
0.1907	0.1648	0.2573	0.2115	0.1799	0.2639	0.2194	0.1971	0.2722	0.2396	0.2175	0.2804	0.2588	0.2323	0.2891
0.1906	0.1647	0.2611	0.2112	0.1798	0.2681	0.2193	0.1971	0.2748	0.2396	0.2173	0.2833	0.2586	0.2323	0.2925
0.1904	0.1636	0.2654	0.2111	0.1798	0.2726	0.2185	0.1969	0.2775	0.2394	0.2167	0.2862	0.2586	0.232	0.2954
0.1902	0.1635	0.2622	0.2096	0.1797	0.2693	0.2179	0.1964	0.2762	0.2394	0.2165	0.285	0.2585	0.2318	0.2944
0.19	0.1633	0.254	0.2094	0.1797	0.2604	0.2177	0.1964	0.2705	0.2391	0.2165	0.2784	0.2584	0.2318	0.287
0.1898	0.1633	0.2569	0.2094	0.1796	0.2615	0.2173	0.1962	0.2718	0.2388	0.2163	0.28	0.2584	0.2316	0.2887
0.1897	0.1632	0.2624	0.2093	0.1795	0.2695	0.217	0.1962	0.2765	0.2387	0.2162	0.2853	0.2584	0.2316	0.2948
0.1896	0.1632	0.2578	0.2091	0.1795	0.264	0.2167	0.1961	0.2721	0.2385	0.2161	0.28	0.2583	0.2314	0.2887
0.1895	0.1631	0.2614	0.2088	0.1795	0.2683	0.2166	0.196	0.2751	0.2383	0.2161	0.2837	0.2583	0.2314	0.293
0.1894	0.1631	0.2668	0.2087	0.1794	0.2736	0.2163	0.196	0.2781	0.2383	0.2159	0.2864	0.2582	0.2312	0.2953
0.1894	0.1631	0.2575	0.2087	0.1792	0.2645	0.2162	0.1958	0.2732	0.2379	0.2159	0.2817	0.2582	0.2312	0.2908
0.1894	0.1631	0.2653	0.2084	0.1791	0.2719	0.2162	0.1958	0.2762	0.2372	0.2159	0.2843	0.2581	0.2311	0.293
0.1891	0.163	0.2645	0.2083	0.179	0.2741	0.2242	0.1956	0.2784	0.2372	0.2159	0.2865	0.258	0.231	0.2953
0.1888	0.163	0.2614	0.208	0.1789	0.2683	0.224	0.1956	0.2749	0.2371	0.2157	0.2834	0.258	0.2309	0.2924
0.1887	0.1628	0.2621	0.2078	0.1786	0.2685	0.2231	0.1955	0.2747	0.2371	0.2156	0.2826	0.2578	0.2309	0.2912
0.1887	0.1628	0.2581	0.2078	0.1786	0.2647	0.2231	0.1954	0.273	0.2369	0.2156	0.2812	0.2578	0.2308	0.2899
0.1886	0.1628	0.2576	0.2077	0.1785	0.2644	0.2226	0.1954	0.273	0.2369	0.2155	0.2813	0.2578	0.2308	0.2903
0.1883	0.1627	0.2584	0.2076	0.1784	0.2653	0.2224	0.1954	0.274	0.2369	0.2153	0.2824	0.2577	0.2307	0.2915
0.1881	0.1625	0.2583	0.2075	0.1783	0.2651	0.2223	0.1951	0.2735	0.2368	0.2153	0.2818	0.2574	0.2307	0.2906
0.1881	0.1625	0.2542	0.2075	0.1783	0.2609	0.222	0.195	0.2713	0.2367	0.2152	0.2795	0.2571	0.2303	0.2884
0.1881	0.1624	0.2543	0.2073	0.1782	0.2609	0.2219	0.195	0.2711	0.2365	0.2151	0.2792	0.2569	0.2302	0.2879
0.1879	0.1614	0.2569	0.2071	0.1781	0.2614	0.2219	0.1949	0.2715	0.2364	0.2151	0.2796	0.2569	0.2301	0.2882
0.1874	0.1614	0.2541	0.2069	0.1781	0.2607	0.2219	0.1949	0.271	0.2363	0.2149	0.2792	0.2566	0.23	0.288
0.1873	0.1613	0.2588	0.2069	0.178	0.2653	0.2218	0.1948	0.2736	0.2363	0.2148	0.2817	0.2565	0.23	0.2903
0.1873	0.1612	0.2576	0.2069	0.178	0.2641	0.2218	0.1948	0.2724	0.2363	0.2147	0.2805	0.2564	0.2298	0.2893
0.1871	0.1612	0.2658	0.2068	0.178	0.2726	0.2217	0.1948	0.2771	0.236	0.2145	0.2854	0.2563	0.2297	0.2942
0.1871	0.1612	0.2572	0.2065	0.1779	0.2637	0.2215	0.1947	0.2718	0.2359	0.2143	0.2798	0.2558	0.2295	0.2884
0.187	0.1607	0.2609	0.2064	0.1778	0.2767	0.2213	0.1947	0.2741	0.2359	0.2143	0.2835	0.2554	0.2294	0.3004
0.187	0.1607	0.2576	0.2064	0.1778	0.2645	0.221	0.1947	0.2733	0.2358	0.2143	0.2821	0.2549	0.2293	0.2915
0.1869	0.1607	0.258	0.2062	0.1776	0.2646	0.2209	0.1946	0.2728	0.2357	0.2142	0.2808	0.2544	0.2291	0.2895
0.1868	0.1605	0.2506	0.2062	0.1774	0.2568	0.2205	0.1945	0.2668	0.2357	0.2129	0.2747	0.2544	0.229	0.2832
0.1868	0.1602	0.2651	0.2052	0.1764	0.2723	0.2183	0.1934	0.2772	0.2354	0.2128	0.2859	0.2561	0.228	0.2953
0.1864	0.16	0.2612	0.2052	0.1762	0.268	0.218	0.1932	0.2746	0.2354	0.2128	0.2829	0.2558	0.2279	0.2898
0.1864	0.1597	0.2616	0.2051	0.1762	0.2683	0.2179	0.1929	0.2748	0.2354	0.2126	0.2831	0.2557	0.2278	0.292
0.1861	0.1596	0.2667	0.205	0.1761	0.2738	0.2177	0.1928	0.2786	0.235	0.2126	0.2872	0.2555	0.2278	0.2965
0.1861	0.1596	0.2575	0.2049	0.176	0.2643	0.2175	0.1928	0.2727	0.2348	0.2125	0.2811	0.2553	0.2277	0.2899
0.186	0.1596	0.2526	0.2048	0.1759	0.2591	0.2173	0.1927	0.2694	0.2348	0.2123	0.2775	0.252	0.2276	0.2862
0.186	0.1595	0.2531	0.2048	0.1755	0.2599	0.2172	0.1924	0.2704	0.2346	0.2123	0.2788	0.252	0.2271	0.2878
0.1859	0.1593	0.265	0.2048	0.1754	0.2721	0.2171	0.1924	0.277	0.2345	0.2121	0.2857	0.252	0.2266	0.2949
0.1857	0.1593	0.252	0.2047	0.1753	0.2587	0.217	0.1923	0.2691	0.2345	0.2118	0.2775	0.2548	0.2265	0.2865
0.1857	0.159	0.2609	0.2043	0.1753	0.268	0.2168	0.192	0.2748	0.2344	0.2117	0.2834	0.2547	0.2264	0.2926
0.1856	0.159	0.2578	0.2043	0.1749	0.2644	0.2168	0.1918	0.2729	0.2344	0.2104	0.2812	0.2517	0.2264	0.2902
0.1855	0.1599	0.2663	0.2042	0.1746	0.2734	0.2166	0.1915	0.2782	0.2343	0.2102	0.2869	0.2546	0.2258	0.296
0.1853	0.1597	0.2621	0.2041	0.1742	0.2687	0.2164	0.1914	0.2749	0.2341	0.209	0.283	0.2514	0.2257	0.2917
0.1839	0.158	0.2616	0.204	0.1739	0.269	0.2164	0.1911	0.2761	0.234	0.2088	0.2852	0.2543	0.2246	0.2948
0.1838	0.158	0.2572	0.2036	0.1731	0.2639	0.2163	0.1911	0.2722	0.2338	0.2086	0.2804	0.2541	0.2237	0.2892
0.1837	0.1579	0.2648	0.2033	0.173	0.2724	0.2162	0.1905	0.2777	0.2338	0.2085	0.2867	0.254	0.2235	0.2963
0.1835	0.1579	0.2513	0.2029	0.1729	0.2578	0.2162	0.1904	0.268	0.2335	0.2084	0.2761	0.254	0.2233	0.2848
0.1835	0.157	0.2582	0.2026	0.1727	0.2651	0.2161	0.1897	0.2738	0.2325	0.2082	0.2823	0.2509	0.2231	0.2914
0.1829	0.1569	0.2644	0.2024	0.1724	0.2743	0.2157	0.1895	0.2789	0.2295	0.2073	0.2874	0.2538	0.2226	0.2964
0.1828	0.1568	0.2576	0.2024	0.1727	0.2645	0.2154	0.1887	0.2732	0.2295	0.2162	0.2817	0.2536	0.221	0.2907
0.1825	0.1562	0.2523	0.2022	0.1724	0.2591	0.215	0.1884	0.2697	0.2295	0.2157	0.2781	0.2516	0.2209	0.2871
0.1822	0.1551	0.253	0.2011	0.1721	0.2597	0.2146	0.1894	0.2702	0.2295	0.2148	0.2785	0.2485	0.2195	0.2875
0.1814	0.1548	0.2531	0.2011	0.1711	0.2597	0.2141	0.1894	0.27	0.2285	0.2146	0.2782	0.2513	0.2192	0.287
0.181	0.1547	0.2585	0.2005	0.1702	0.2652	0.2115	0.1893	0.2737	0.2285	0.2129	0.2819	0.2513	0.2189	0.2908
0.181	0.1547	0.2587	0.2004	0.1695	0.2654	0.2124	0.1887	0.2737	0.2284	0.2126	0.2819	0.248	0.2274	0.2907
0.1808	0.1541	0.2613	0.1997	0.1689	0.2689	0.2123	0.1883	0.2763	0.2283	0.2124	0.2855	0.2509	0.2274	0.2954
0.1804	0.154	0.2652	0.1987	0.1686	0.2722	0.2124	0.1863	0.2769	0.2283	0.2118	0.2855	0.2509	0.2267	0.2946
0.1804	0.1537	0.2611	0.198	0.1685	0.2677	0.2119	0.1859	0.274	0.2277	0.2104	0.2822	0.2508	0.2263	0.2909
0.185	0.1537	0.2668	0.1958	0.1683	0.2734	0.217	0.1856	0.2777	0.2275	0.2097	0.2858	0.255	0.2242	0.2944
0.1843	0.1525	0.261	0.1953	0.1675	0.2678	0.2163	0.1855	0.2741	0.2275	0.2084	0.2823	0.253	0.2237	0.291
0.1859	0.1512	0.2619	0.1965	0.1672	0.2689	0.2158	0.1838	0.2756	0.2275	0.2136	0.2842	0.2521	0.2242	0.2933

## Sheet: Scenario4 ls str
RD10rf	RD-RTB10rf	RTB10rf	RD30rf	RD-RTB30rf	RTB30rf	RD50rf	RD-RTB50rf	RTB50rf	RD70rf	RD-RTB70rf	RTB70rf	RD90rf	RD-RTB90rf	RTB90rf
0.1656	0.1353	0.221	0.1798	0.1486	0.228	0.1965	0.1633	0.2275	0.2155	0.1857	0.2434	0.2342	0.209	0.256
0.1656	0.1334	0.2196	0.1798	0.1486	0.225	0.1965	0.1666	0.2355	0.2155	0.1868	0.2395	0.2342	0.209	0.2516
0.1646	0.1332	0.2189	0.1798	0.1478	0.225	0.1965	0.1657	0.2321	0.2144	0.1857	0.2394	0.2332	0.2078	0.2514
0.1636	0.1329	0.2185	0.1791	0.1454	0.225	0.196	0.1633	0.232	0.2144	0.1846	0.2391	0.2331	0.2076	0.2511
0.1636	0.1312	0.2185	0.1788	0.1453	0.2242	0.1957	0.1629	0.2318	0.2142	0.183	0.2387	0.2331	0.2055	0.2509
0.1632	0.1297	0.2179	0.1783	0.1448	0.2242	0.1954	0.1625	0.2312	0.2137	0.1826	0.2384	0.2325	0.2052	0.2504
0.1624	0.1295	0.2178	0.1776	0.1447	0.2242	0.1949	0.1624	0.2311	0.2127	0.1825	0.2383	0.2318	0.2048	0.2503
0.1615	0.1293	0.2178	0.177	0.144	0.2241	0.1941	0.1622	0.231	0.2126	0.1824	0.2382	0.2312	0.2046	0.2501
0.1615	0.1293	0.2176	0.1764	0.144	0.2241	0.1934	0.1622	0.231	0.2116	0.1822	0.2381	0.2306	0.2044	0.2501
0.1635	0.1307	0.2196	0.1784	0.1459	0.226	0.1948	0.1626	0.2329	0.2129	0.1827	0.2401	0.2318	0.2042	0.2519
0.1632	0.1305	0.2185	0.1781	0.1459	0.2259	0.1947	0.1624	0.2329	0.2129	0.1825	0.2399	0.2317	0.2034	0.2519
0.1629	0.1304	0.2205	0.178	0.1457	0.2257	0.1943	0.1621	0.2327	0.2123	0.1824	0.2398	0.2311	0.2032	0.2516
0.1629	0.1304	0.2184	0.1777	0.1455	0.2256	0.1941	0.1621	0.2324	0.2119	0.1823	0.2393	0.2304	0.2031	0.2513
0.1629	0.1304	0.2191	0.1775	0.1455	0.2254	0.194	0.162	0.2323	0.2118	0.1819	0.2392	0.2303	0.203	0.2511
0.1624	0.1303	0.2178	0.1774	0.1453	0.2253	0.1939	0.1618	0.2322	0.2112	0.1819	0.2392	0.2299	0.2039	0.251
0.1624	0.1302	0.2197	0.1773	0.1447	0.2251	0.1937	0.1617	0.2321	0.2111	0.1819	0.2392	0.2295	0.2039	0.2509
0.1622	0.1301	0.2186	0.1771	0.1446	0.2249	0.1931	0.1615	0.2318	0.2106	0.1818	0.2389	0.2294	0.2036	0.2507
0.162	0.1296	0.2185	0.1764	0.1445	0.2248	0.1929	0.1613	0.2317	0.2106	0.1816	0.2388	0.2293	0.2036	0.2507
0.1619	0.1294	0.2185	0.1764	0.1442	0.2248	0.1927	0.161	0.2317	0.2104	0.1814	0.2388	0.2291	0.2034	0.2507
0.1612	0.1292	0.2174	0.1761	0.1439	0.2247	0.1924	0.161	0.2316	0.2101	0.181	0.2387	0.2288	0.2031	0.2507
0.1612	0.1289	0.2194	0.176	0.1436	0.2247	0.1922	0.1608	0.2315	0.21	0.1808	0.2386	0.2283	0.2031	0.2505
0.161	0.1288	0.2194	0.1756	0.1435	0.2246	0.1921	0.1608	0.2315	0.21	0.1804	0.2386	0.2282	0.2028	0.2505
0.161	0.1288	0.2183	0.1755	0.1434	0.2245	0.192	0.1608	0.2313	0.2098	0.1804	0.2386	0.2279	0.2028	0.2504
0.161	0.1281	0.2173	0.1754	0.1433	0.2245	0.1917	0.1604	0.2313	0.2097	0.1803	0.2384	0.2278	0.2025	0.2502
0.161	0.1279	0.2173	0.1754	0.1433	0.2245	0.1916	0.1601	0.2312	0.209	0.1802	0.2383	0.2273	0.2023	0.2501
0.1609	0.1278	0.2183	0.1754	0.1432	0.2244	0.1916	0.16	0.2312	0.2086	0.1801	0.2383	0.2272	0.2019	0.2501
0.1608	0.1278	0.2183	0.1753	0.1429	0.2243	0.1915	0.1599	0.2311	0.2086	0.18	0.2382	0.2271	0.2019	0.2501
0.1607	0.1277	0.2181	0.1752	0.1428	0.2241	0.1915	0.1599	0.2311	0.2086	0.18	0.2382	0.227	0.2016	0.2501
0.1606	0.1277	0.218	0.1751	0.1427	0.2239	0.1914	0.1597	0.231	0.2086	0.1798	0.2381	0.2269	0.2016	0.25
0.1606	0.1257	0.2168	0.175	0.1426	0.2239	0.1911	0.1596	0.2288	0.2085	0.1794	0.238	0.2267	0.2015	0.2478
0.1585	0.1256	0.2158	0.1729	0.1405	0.2218	0.1891	0.1584	0.2287	0.2063	0.1782	0.2358	0.2247	0.2005	0.2477
0.1585	0.1256	0.2157	0.1729	0.1404	0.2218	0.1891	0.1583	0.2286	0.2063	0.1781	0.2356	0.2246	0.2	0.2475
0.1583	0.1256	0.2157	0.1728	0.1403	0.2217	0.189	0.1582	0.2285	0.2062	0.1781	0.2356	0.2246	0.1999	0.2474
0.1582	0.1255	0.2156	0.1728	0.1403	0.2217	0.189	0.1581	0.2283	0.2061	0.1781	0.2355	0.2245	0.1999	0.2474
0.1582	0.1254	0.2154	0.1727	0.1402	0.2217	0.189	0.1579	0.2283	0.2061	0.1777	0.2355	0.2244	0.1997	0.2474
0.158	0.1252	0.2153	0.1724	0.1401	0.2216	0.1888	0.1578	0.2283	0.2061	0.1777	0.2355	0.2243	0.1996	0.2474
0.158	0.1252	0.2153	0.1724	0.14	0.2216	0.1888	0.1578	0.2283	0.2059	0.1776	0.2355	0.2243	0.1995	0.2473
0.1579	0.1251	0.2153	0.1724	0.14	0.2216	0.1886	0.1576	0.2283	0.2059	0.1775	0.2355	0.2241	0.1995	0.2473
0.1579	0.125	0.2153	0.1723	0.1399	0.2215	0.1885	0.1573	0.2283	0.2058	0.1774	0.2353	0.2241	0.1994	0.2473
0.1578	0.125	0.2153	0.1723	0.1396	0.2215	0.1884	0.1573	0.2283	0.2057	0.1774	0.2353	0.2238	0.1993	0.2472
0.1577	0.1249	0.2153	0.1722	0.1396	0.2215	0.1883	0.1573	0.2282	0.2056	0.1773	0.2353	0.2235	0.1991	0.2472
0.1577	0.1248	0.2152	0.1722	0.1395	0.2214	0.1881	0.1572	0.2282	0.2055	0.1771	0.2352	0.2233	0.1989	0.2471
0.1577	0.1247	0.2151	0.1722	0.1395	0.2214	0.1881	0.1571	0.2281	0.2053	0.177	0.2352	0.2233	0.1988	0.2469
0.1576	0.1247	0.2151	0.1721	0.1394	0.2213	0.188	0.1571	0.228	0.2053	0.177	0.2351	0.2232	0.1988	0.2469
0.1575	0.1246	0.2151	0.1721	0.1391	0.2212	0.1879	0.1568	0.228	0.2053	0.1768	0.2351	0.2231	0.1984	0.2469
0.1574	0.1243	0.2151	0.1721	0.1391	0.2212	0.1878	0.1567	0.2279	0.2049	0.1766	0.2351	0.2231	0.1984	0.2469
0.1574	0.1243	0.2149	0.172	0.139	0.2212	0.1876	0.1564	0.2279	0.2047	0.1764	0.235	0.223	0.1981	0.2466
0.1572	0.1243	0.2148	0.1717	0.139	0.2211	0.1875	0.1564	0.2279	0.2047	0.1762	0.2349	0.2228	0.1979	0.2466
0.1572	0.1242	0.2148	0.1716	0.139	0.2211	0.1874	0.1563	0.2278	0.2047	0.1762	0.2349	0.2227	0.1976	0.2466
0.157	0.1242	0.2148	0.1714	0.1389	0.221	0.1873	0.1562	0.2277	0.2046	0.176	0.2348	0.2227	0.1976	0.2465
0.1568	0.1242	0.2148	0.1712	0.1389	0.2209	0.1873	0.1562	0.2277	0.2046	0.176	0.2347	0.2224	0.1975	0.2464
0.1567	0.124	0.2148	0.1712	0.1388	0.2208	0.1873	0.156	0.2277	0.2045	0.1758	0.2346	0.2223	0.1975	0.2464
0.1565	0.124	0.2148	0.1709	0.1388	0.2207	0.1871	0.156	0.2273	0.2044	0.1756	0.2346	0.2222	0.1973	0.2462
0.1564	0.1238	0.2147	0.1707	0.1386	0.2207	0.187	0.1559	0.2272	0.2043	0.1755	0.2344	0.2222	0.1973	0.2461
0.1564	0.1238	0.2147	0.1707	0.1384	0.2207	0.1868	0.1559	0.2272	0.204	0.1754	0.2343	0.2221	0.1972	0.2461
0.1563	0.1237	0.2146	0.1705	0.1382	0.2207	0.1866	0.1559	0.2271	0.204	0.1753	0.2343	0.2221	0.1969	0.2461
0.1563	0.1236	0.2146	0.1705	0.1382	0.2206	0.1866	0.1557	0.2271	0.2039	0.1753	0.2342	0.222	0.1968	0.2459
0.1562	0.1234	0.2146	0.1705	0.1381	0.2204	0.1865	0.1557	0.2271	0.2039	0.1752	0.2341	0.222	0.1968	0.2459
0.1561	0.1234	0.2145	0.1705	0.138	0.2204	0.1863	0.1554	0.227	0.2039	0.1752	0.2341	0.222	0.1967	0.2458
0.1541	0.1233	0.2144	0.1704	0.1379	0.2204	0.1863	0.1552	0.227	0.2038	0.1751	0.2341	0.2219	0.1963	0.2457
0.156	0.1233	0.2144	0.1703	0.1378	0.2203	0.1863	0.1552	0.2269	0.2037	0.175	0.234	0.2219	0.1962	0.2457
0.1559	0.1232	0.2144	0.1703	0.1378	0.2203	0.1861	0.1551	0.2268	0.2037	0.175	0.234	0.2219	0.1962	0.2456
0.1559	0.123	0.2143	0.1703	0.1377	0.2203	0.1861	0.1551	0.2268	0.2036	0.1749	0.2339	0.2218	0.196	0.2455
0.1559	0.1229	0.2142	0.1703	0.1375	0.2202	0.1861	0.155	0.2267	0.2036	0.1748	0.2339	0.2217	0.1959	0.2454
0.1558	0.1229	0.2142	0.1703	0.1374	0.2202	0.1861	0.1549	0.2267	0.2035	0.1747	0.2338	0.2217	0.1957	0.2454
0.1557	0.1228	0.2142	0.1703	0.1373	0.2202	0.186	0.1548	0.2267	0.2035	0.1743	0.2337	0.2217	0.1957	0.2454
0.1557	0.1228	0.2141	0.1702	0.1373	0.2202	0.186	0.1546	0.2267	0.2034	0.1743	0.2337	0.2216	0.1956	0.2453
0.1557	0.1226	0.2141	0.1702	0.1373	0.2201	0.186	0.1536	0.2246	0.2033	0.1743	0.2337	0.2214	0.1955	0.2453
0.1536	0.1206	0.214	0.1702	0.135	0.218	0.186	0.1531	0.2246	0.2032	0.1741	0.2336	0.2212	0.1954	0.2432
0.1535	0.1204	0.212	0.1681	0.135	0.218	0.1839	0.1531	0.2245	0.2011	0.1729	0.2316	0.2192	0.1942	0.2432
0.1535	0.1204	0.2119	0.1681	0.1347	0.2179	0.1838	0.1528	0.2245	0.201	0.1727	0.2316	0.2189	0.1941	0.2431
0.1535	0.1204	0.2108	0.168	0.1347	0.2179	0.1838	0.1527	0.2245	0.201	0.1724	0.2315	0.2188	0.1939	0.2431
0.1535	0.1203	0.2117	0.168	0.1347	0.2179	0.1838	0.1526	0.2244	0.2009	0.1723	0.2315	0.2188	0.1932	0.243
0.1534	0.1202	0.2126	0.1679	0.1346	0.2178	0.1837	0.1524	0.2243	0.2009	0.1721	0.2313	0.2187	0.193	0.243
0.1534	0.1202	0.2115	0.1679	0.1346	0.2178	0.1837	0.1522	0.2243	0.2008	0.1719	0.2313	0.2184	0.1929	0.2429
0.1534	0.1198	0.2114	0.1678	0.1345	0.2178	0.1836	0.152	0.2242	0.2007	0.1714	0.2313	0.2183	0.1925	0.2429
0.1534	0.1194	0.2114	0.1677	0.1343	0.2177	0.1835	0.1519	0.2242	0.2005	0.1712	0.2313	0.2183	0.1924	0.2428
0.1534	0.1194	0.2114	0.1677	0.1337	0.2176	0.1834	0.1518	0.2241	0.2004	0.1712	0.2312	0.2182	0.1923	0.2428
0.1533	0.1192	0.2103	0.1676	0.1334	0.2175	0.1834	0.1513	0.2241	0.2002	0.1711	0.2312	0.2182	0.1922	0.2428
0.1533	0.1192	0.2113	0.1672	0.1333	0.2175	0.183	0.1511	0.2239	0.2	0.1706	0.2311	0.2173	0.1919	0.2428
0.153	0.1189	0.2123	0.1671	0.133	0.2175	0.1829	0.151	0.2239	0.1998	0.1705	0.2311	0.2173	0.1919	0.2427
0.1528	0.1189	0.2112	0.1671	0.1329	0.2175	0.1828	0.1509	0.2239	0.1995	0.1704	0.2309	0.2173	0.1916	0.2425
0.1527	0.1189	0.2101	0.167	0.1328	0.2174	0.1827	0.1502	0.2238	0.1995	0.1703	0.2309	0.2172	0.1916	0.2424
0.1527	0.1187	0.2111	0.1668	0.1325	0.2173	0.1825	0.1501	0.2238	0.1993	0.1699	0.2309	0.2171	0.1909	0.2424
0.1527	0.1186	0.211	0.1668	0.1323	0.2172	0.1824	0.1501	0.2238	0.1993	0.169	0.2308	0.2171	0.1899	0.2422
0.1522	0.1185	0.212	0.1667	0.1323	0.2171	0.1824	0.15	0.2236	0.1992	0.1689	0.2307	0.217	0.1907	0.2422
0.1522	0.1178	0.2109	0.1667	0.1322	0.217	0.1821	0.1489	0.2235	0.1992	0.1688	0.2307	0.2168	0.1906	0.2421
0.1521	0.1177	0.2118	0.1666	0.1315	0.217	0.182	0.1503	0.2234	0.1991	0.1687	0.2305	0.2167	0.1906	0.2441
0.1519	0.1175	0.2117	0.1662	0.1312	0.217	0.182	0.1502	0.2254	0.1988	0.1687	0.2305	0.2165	0.1906	0.244
0.1539	0.1192	0.2126	0.1662	0.1332	0.2189	0.1818	0.15	0.2253	0.1987	0.1686	0.2324	0.2163	0.1904	0.2437
0.1539	0.1192	0.2126	0.1681	0.1331	0.2189	0.1836	0.1496	0.2253	0.2003	0.1694	0.2324	0.218	0.1903	0.2437
0.1538	0.1191	0.2123	0.1678	0.133	0.2188	0.1833	0.1495	0.2249	0.2002	0.1691	0.2322	0.2176	0.1901	0.2436
0.1538	0.1189	0.2122	0.1677	0.1327	0.2183	0.1833	0.1489	0.2245	0.2	0.1689	0.2321	0.2174	0.1897	0.2433
0.1538	0.1188	0.2119	0.1671	0.1322	0.2181	0.1831	0.1488	0.2244	0.1998	0.1683	0.232	0.2168	0.1891	0.2428
0.1533	0.1186	0.2119	0.1671	0.1321	0.218	0.1825	0.1485	0.2243	0.1992	0.1676	0.2315	0.2168	0.1884	0.2428
0.1531	0.1185	0.2117	0.167	0.132	0.2179	0.182	0.1484	0.2242	0.1984	0.1673	0.2312	0.2158	0.1881	0.2427
0.1529	0.1179	0.2117	0.1666	0.1319	0.2177	0.1819	0.148	0.2241	0.1984	0.1673	0.2312	0.2157	0.188	0.2424
0.1525	0.1178	0.2116	0.1666	0.1317	0.2175	0.1818	0.1477	0.2216	0.1982	0.1672	0.231	0.2152	0.1877	0.2402
0.1518	0.1172	0.209	0.1666	0.1309	0.2151	0.1813	0.1474	0.2191	0.1971	0.1667	0.231	0.214	0.1875	0.2416
-0.0001	-0.0001	-0.0101	-0.0001	0	-0.01	-0.0001	0.0001	-0.01	0.197	0.1664	0.2286	0.2137	0.1868	0.2409

## Sheet: Scenario1 rb str
RD10rf	RD-RTB10rf	RTB10rf	RD30rf	RD-RTB30rf	RTB30rf	RD50rf	RD-RTB50rf	RTB50rf	RD70rf	RD-RTB70rf	RTB70rf	RD90rf	RD-RTB90rf	RTB90rf
0.1999	0.1944	0.2471	0.1916	0.1702	0.2474	0.1867	0.1872	0.2478	0.1754	0.1917	0.2506	0.1988	0.1847	0.255
0.2039	0.192	0.2453	0.1955	0.1707	0.2456	0.1902	0.1848	0.2478	0.1756	0.1899	0.2494	0.1958	0.1823	0.2532
0.2025	0.192	0.2441	0.194	0.1713	0.2444	0.1884	0.1821	0.2466	0.1763	0.1902	0.2491	0.1957	0.1846	0.252
0.1998	0.1919	0.2438	0.1907	0.1714	0.2441	0.1845	0.1817	0.2463	0.1774	0.1898	0.2489	0.1944	0.1842	0.2517
0.2098	0.1916	0.2436	0.2016	0.1715	0.2439	0.1963	0.1803	0.2461	0.1776	0.1889	0.2489	0.1941	0.1828	0.2515
0.2023	0.1909	0.2436	0.1931	0.1721	0.2439	0.1864	0.1802	0.2461	0.1777	0.1886	0.2487	0.1935	0.1937	0.2515
0.1984	0.1908	0.2434	0.1901	0.1727	0.2437	0.1854	0.1786	0.2459	0.1778	0.1882	0.2485	0.1935	0.1921	0.2513
0.207	0.1907	0.2432	0.1986	0.1729	0.2435	0.1928	0.1781	0.2457	0.1779	0.1867	0.2485	0.1934	0.1916	0.2511
0.2101	0.1907	0.2432	0.2021	0.1731	0.2435	0.1966	0.1779	0.2457	0.1782	0.1866	0.2483	0.1931	0.1914	0.2511
0.2085	0.1913	0.244	0.2	0.1741	0.2443	0.1943	0.1767	0.2465	0.1786	0.1859	0.2492	0.1977	0.1902	0.2519
0.2064	0.1913	0.2439	0.1991	0.1748	0.2442	0.1952	0.1765	0.2464	0.1786	0.1846	0.2492	0.1973	0.19	0.2518
0.205	0.1912	0.2439	0.1963	0.1748	0.2442	0.1905	0.1763	0.2464	0.179	0.1843	0.2489	0.1959	0.1898	0.2518
0.203	0.1908	0.2436	0.1941	0.1752	0.2439	0.1882	0.1821	0.2461	0.179	0.1843	0.2488	0.1957	0.1886	0.2515
0.2043	0.1908	0.2435	0.1956	0.1757	0.2438	0.1894	0.1851	0.246	0.1793	0.1837	0.2487	0.1956	0.1886	0.2514
0.2005	0.1906	0.2434	0.1918	0.1759	0.2437	0.1863	0.1845	0.2459	0.1795	0.1837	0.2487	0.1956	0.188	0.2513
0.1975	0.1906	0.2434	0.1882	0.1759	0.2437	0.1821	0.1845	0.2459	0.1798	0.1835	0.2487	0.195	0.188	0.2513
0.197	0.1905	0.2424	0.1879	0.176	0.2437	0.1818	0.1843	0.2459	0.1799	0.1826	0.2474	0.1949	0.1878	0.2513
0.1991	0.1905	0.2412	0.1901	0.1763	0.2415	0.1841	0.1839	0.2437	0.1799	0.1826	0.2465	0.1947	0.1874	0.2491
0.1957	0.1903	0.2411	0.1863	0.1763	0.2414	0.1801	0.1836	0.2436	0.18	0.1822	0.2464	0.1945	0.1871	0.249
0.1998	0.1893	0.2408	0.1906	0.1763	0.2411	0.1843	0.1831	0.2433	0.18	0.1821	0.2461	0.1944	0.1866	0.2487
0.2071	0.1891	0.2408	0.1987	0.1765	0.2411	0.193	0.1831	0.2432	0.1802	0.1819	0.2461	0.1943	0.1866	0.2487
0.2003	0.1889	0.2407	0.1913	0.1765	0.241	0.185	0.183	0.2432	0.1804	0.1812	0.246	0.1942	0.1865	0.2486
0.1978	0.1888	0.2406	0.1887	0.1768	0.241	0.1828	0.1827	0.2429	0.1806	0.1812	0.246	0.1942	0.1862	0.2486
0.2007	0.1888	0.2403	0.1919	0.177	0.2409	0.186	0.1824	0.2429	0.1807	0.1809	0.2457	0.1942	0.1859	0.2485
0.2058	0.1887	0.2403	0.1971	0.1772	0.2407	0.1911	0.1823	0.2429	0.1808	0.1808	0.2457	0.1941	0.1858	0.2483
0.206	0.1887	0.2403	0.1971	0.1772	0.2407	0.1907	0.1821	0.2428	0.1809	0.1806	0.2457	0.1939	0.1856	0.2483
0.1961	0.1884	0.2402	0.1871	0.1773	0.2407	0.1815	0.1818	0.2428	0.1814	0.1802	0.2456	0.1939	0.1853	0.2483
0.198	0.1883	0.2401	0.189	0.1775	0.2406	0.1831	0.1815	0.2427	0.1815	0.1801	0.2456	0.1939	0.185	0.2482
0.1975	0.188	0.24	0.188	0.1777	0.2406	0.1814	0.1812	0.2426	0.1816	0.18	0.2455	0.1939	0.1847	0.2482
0.2045	0.1878	0.2399	0.1964	0.1777	0.2396	0.191	0.1811	0.2425	0.1816	0.1795	0.2454	0.1938	0.1846	0.2482
0.2014	0.1867	0.2387	0.1928	0.1777	0.2395	0.1873	0.181	0.2414	0.1818	0.1795	0.2443	0.1937	0.1845	0.2471
0.1975	0.1867	0.2387	0.1883	0.1778	0.2394	0.1822	0.1807	0.2412	0.1819	0.1795	0.2442	0.1937	0.1842	0.247
0.1982	0.1864	0.2387	0.1888	0.1778	0.2393	0.1823	0.1807	0.2412	0.1819	0.1789	0.244	0.1936	0.1842	0.2469
0.2018	0.1864	0.2387	0.1924	0.1778	0.2392	0.1855	0.1805	0.2412	0.1823	0.1787	0.244	0.1936	0.184	0.2468
0.1941	0.1863	0.2386	0.1844	0.1778	0.239	0.178	0.1799	0.2411	0.1827	0.1779	0.244	0.1935	0.1834	0.2466
0.197	0.1861	0.2385	0.1878	0.1779	0.239	0.1819	0.1798	0.2411	0.1857	0.1778	0.2439	0.1933	0.1833	0.2466
0.2078	0.1861	0.2385	0.1993	0.1779	0.239	0.1933	0.1784	0.241	0.1859	0.1776	0.2439	0.1929	0.1819	0.2466
0.2109	0.186	0.2384	0.2029	0.178	0.239	0.1977	0.178	0.241	0.1862	0.1775	0.2438	0.1927	0.1815	0.2466
0.1963	0.186	0.2384	0.1869	0.1783	0.2389	0.1805	0.178	0.2409	0.1862	0.1774	0.2438	0.1924	0.1815	0.2465
0.1975	0.186	0.2384	0.1882	0.1785	0.2389	0.1816	0.1779	0.2409	0.1863	0.1773	0.2437	0.1923	0.1814	0.2465
0.2075	0.1856	0.2374	0.1991	0.1786	0.2388	0.1933	0.1778	0.2389	0.1863	0.1771	0.2437	0.1922	0.1813	0.2464
0.1959	0.1855	0.2364	0.1876	0.1789	0.2388	0.1827	0.1778	0.2388	0.1864	0.1768	0.2417	0.1921	0.1813	0.2464
0.1981	0.1854	0.2363	0.1892	0.1789	0.2387	0.1835	0.1776	0.2388	0.1869	0.1768	0.2417	0.192	0.1811	0.2463
0.2001	0.1852	0.2363	0.1905	0.179	0.2387	0.1833	0.1775	0.2388	0.187	0.1765	0.2416	0.1919	0.181	0.2463
0.1951	0.185	0.2363	0.186	0.179	0.2387	0.1802	0.1774	0.2387	0.1872	0.1764	0.2416	0.1917	0.1809	0.2463
0.1979	0.1849	0.2362	0.1888	0.179	0.2367	0.1828	0.1772	0.2386	0.1874	0.1762	0.2416	0.1914	0.1807	0.2443
0.1963	0.1849	0.2361	0.1874	0.1791	0.2367	0.1817	0.1771	0.2385	0.1875	0.1762	0.2415	0.1914	0.1806	0.2443
0.1983	0.1847	0.2361	0.1891	0.1792	0.2366	0.183	0.1771	0.2385	0.1876	0.1762	0.2414	0.1914	0.1806	0.2442
0.2051	0.1846	0.236	0.1966	0.1793	0.2366	0.1906	0.1769	0.2385	0.1877	0.1759	0.2413	0.1913	0.1804	0.2442
0.1972	0.1846	0.236	0.1876	0.1794	0.2366	0.1808	0.1768	0.2385	0.1881	0.1757	0.2413	0.1912	0.1803	0.2442
0.201	0.1845	0.236	0.1921	0.1794	0.2365	0.1863	0.1767	0.2384	0.1881	0.1756	0.2413	0.1912	0.1802	0.2441
0.1998	0.1844	0.236	0.1913	0.1799	0.2364	0.1865	0.1766	0.2384	0.1882	0.1754	0.2413	0.1911	0.1801	0.244
0.1957	0.1843	0.2359	0.1861	0.1799	0.2364	0.1799	0.1765	0.2383	0.1884	0.1753	0.2412	0.1911	0.18	0.244
0.2072	0.1843	0.2359	0.1985	0.1804	0.2363	0.1924	0.1765	0.2383	0.1885	0.1752	0.2412	0.191	0.18	0.2439
0.205	0.1842	0.2359	0.1964	0.1806	0.2363	0.1906	0.1765	0.2382	0.1887	0.1752	0.2411	0.1907	0.18	0.2439
0.2014	0.1842	0.2358	0.1926	0.1807	0.2363	0.187	0.1762	0.2382	0.1887	0.1751	0.2411	0.1906	0.1797	0.2439
0.1948	0.1841	0.2358	0.1853	0.1809	0.2363	0.1789	0.1761	0.2382	0.1889	0.1749	0.241	0.1904	0.1796	0.2439
0.2006	0.184	0.2357	0.1913	0.1811	0.2362	0.185	0.176	0.2381	0.189	0.1747	0.241	0.1904	0.1795	0.2438
0.2119	0.1839	0.2357	0.2035	0.1813	0.2362	0.1976	0.1759	0.238	0.1891	0.1745	0.241	0.1903	0.1794	0.2438
0.2004	0.1839	0.2357	0.1921	0.1813	0.2361	0.1869	0.1757	0.238	0.1892	0.1743	0.2409	0.19	0.1792	0.2437
0.1967	0.1838	0.2356	0.1871	0.1815	0.2361	0.1805	0.1756	0.238	0.1894	0.1743	0.2408	0.1899	0.1791	0.2437
0.199	0.1837	0.2355	0.1896	0.1817	0.236	0.183	0.1754	0.2379	0.1896	0.1743	0.2408	0.1895	0.1789	0.2436
0.2	0.1837	0.2355	0.1915	0.1817	0.236	0.1861	0.1753	0.2378	0.1897	0.174	0.2408	0.1891	0.1788	0.2436
0.2027	0.1836	0.2355	0.1938	0.1824	0.236	0.1878	0.1752	0.2378	0.19	0.1738	0.2407	0.1884	0.1787	0.2436
0.1975	0.1835	0.2354	0.1891	0.1829	0.2359	0.1844	0.1751	0.2378	0.1841	0.1736	0.2406	0.1882	0.1786	0.2435
0.2091	0.1834	0.2353	0.201	0.1833	0.2358	0.1955	0.1748	0.2377	0.1842	0.1734	0.2406	0.1881	0.1783	0.2434
0.2028	0.1834	0.2353	0.1936	0.1834	0.2358	0.187	0.1748	0.2377	0.1844	0.1733	0.2406	0.1879	0.1783	0.2434
0.1954	0.1834	0.2353	0.1856	0.1836	0.2358	0.1787	0.1746	0.2377	0.1844	0.1732	0.2405	0.1875	0.1781	0.2434
0.1983	0.1834	0.2352	0.1897	0.1837	0.2357	0.1845	0.1743	0.2376	0.1848	0.1728	0.2405	0.1875	0.1778	0.2433
0.2087	0.1818	0.2342	0.2004	0.1842	0.2346	0.1951	0.1742	0.2365	0.1849	0.1728	0.2395	0.1875	0.1777	0.2422
0.2005	0.1818	0.2342	0.1915	0.1843	0.2346	0.1855	0.1742	0.2365	0.1849	0.1725	0.2394	0.1874	0.1777	0.2422
0.201	0.1818	0.2341	0.192	0.1843	0.2346	0.1857	0.1742	0.2364	0.1851	0.1725	0.2393	0.1873	0.1777	0.2422
0.208	0.1816	0.234	0.1992	0.1847	0.2345	0.193	0.1741	0.2364	0.1852	0.1724	0.2393	0.1872	0.1776	0.2421
0.1993	0.1816	0.234	0.1905	0.1848	0.2345	0.185	0.1741	0.2364	0.1853	0.1723	0.2392	0.1871	0.1776	0.2421
0.2025	0.1815	0.234	0.194	0.185	0.2345	0.1888	0.1741	0.2364	0.1854	0.1722	0.2392	0.1869	0.1776	0.2421
0.2044	0.1814	0.234	0.1955	0.1851	0.2344	0.1894	0.1738	0.2363	0.1855	0.172	0.2392	0.1868	0.1773	0.242
0.202	0.1813	0.2339	0.1932	0.1852	0.2343	0.1873	0.1735	0.2362	0.1855	0.1719	0.2392	0.1868	0.177	0.2419
0.1945	0.1812	0.2339	0.1857	0.1857	0.2343	0.1803	0.1734	0.236	0.1857	0.1719	0.2391	0.1867	0.1769	0.2419
0.1981	0.1812	0.2339	0.1894	0.1858	0.2343	0.1841	0.1733	0.2359	0.1858	0.1716	0.239	0.1866	0.1768	0.2419
0.2036	0.1811	0.2339	0.1949	0.1859	0.2342	0.1893	0.1731	0.2343	0.1863	0.1714	0.2388	0.1865	0.1766	0.2418
0.2065	0.181	0.2338	0.1977	0.1862	0.2342	0.1916	0.173	0.2341	0.1866	0.1709	0.2387	0.1864	0.1765	0.2418
0.2035	0.1809	0.2337	0.1949	0.1863	0.2342	0.1893	0.1728	0.2339	0.1868	0.1703	0.2379	0.1864	0.1763	0.2418
0.2071	0.1809	0.2335	0.1983	0.1863	0.2342	0.1919	0.1725	0.2338	0.1871	0.17	0.2376	0.1864	0.176	0.2418
0.2017	0.1809	0.2334	0.193	0.1864	0.2341	0.1874	0.1723	0.2338	0.1871	0.1698	0.237	0.1858	0.1758	0.2417
0.2042	0.1806	0.2331	0.1952	0.1866	0.234	0.189	0.1722	0.2336	0.1873	0.1698	0.2367	0.1856	0.1757	0.2416
0.1983	0.1805	0.2313	0.1899	0.1866	0.2338	0.1849	0.1722	0.2335	0.1874	0.1697	0.2367	0.1854	0.1757	0.2414
0.2041	0.1805	0.2311	0.196	0.1867	0.2337	0.1914	0.1721	0.2334	0.1875	0.1696	0.2366	0.185	0.1756	0.2413
0.1996	0.1802	0.231	0.1901	0.1868	0.2317	0.1835	0.1715	0.2334	0.1876	0.1696	0.2364	0.185	0.175	0.2393
0.2069	0.1801	0.2309	0.1983	0.187	0.2316	0.1926	0.1714	0.2333	0.1876	0.1693	0.2363	0.1848	0.1749	0.2392
0.2046	0.1815	0.2319	0.1958	0.1875	0.2314	0.19	0.1708	0.2333	0.1884	0.1693	0.2362	0.1843	0.1743	0.24
0.2082	0.1813	0.2318	0.1994	0.1876	0.2323	0.193	0.1707	0.2342	0.1886	0.1687	0.2354	0.1838	0.1742	0.2399
0.2033	0.1809	0.2318	0.1949	0.1877	0.2322	0.1896	0.1707	0.234	0.1889	0.1685	0.2343	0.1837	0.1742	0.2398
0.2032	0.1808	0.2317	0.1952	0.1878	0.2322	0.1902	0.169	0.234	0.1895	0.1674	0.2312	0.1837	0.1725	0.2398
0.2013	0.1794	0.2315	0.1923	0.1894	0.2321	0.1865	0.1688	0.2339	0.1902	0.1674	0.2311	0.1833	0.1723	0.2397
0.2054	0.1793	0.2315	0.1966	0.1899	0.2321	0.1904	0.1685	0.2335	0.1933	0.1671	0.2311	0.1833	0.172	0.2397
0.206	0.1792	0.2314	0.198	0.1902	0.232	0.193	0.1681	0.2335	0.1941	0.167	0.231	0.1825	0.1716	0.2396
0.2042	0.179	0.2311	0.1956	0.1913	0.2318	0.1895	0.1676	0.2319	0.1945	0.1665	0.2308	0.1823	0.1711	0.2394
0.2088	0.1787	0.231	0.2002	0.1922	0.2318	0.1939	0.1674	0.2316	0.1945	0.1658	0.2308	0.1822	0.1709	0.2394
0.2092	0.1756	0.2309	0.2007	0.1929	0.2313	0.1947	0.1672	0.2305	0.1954	0.1654	0.2303	0.1821	0.1707	0.2389
0.2076	0.1768	0.2319	0.1995	0.1965	0.2313	0.1943	0.1672	0.2305	0.1955	0.1647	0.2303	0.1806	0.1707	0.2389

## Sheet: Scenario2 rb str
RD10rf	RD-RTB10rf	RTB10rf	RD30rf	RD-RTB30rf	RTB30rf	RD50rf	RD-RTB50rf	RTB50rf	RD70rf	RD-RTB70rf	RTB70rf	RD90rf	RD-RTB90rf	RTB90rf
0.1665	0.1592	0.201	0.159	0.1542	0.2022	0.1459	0.1478	0.2048	0.1557	0.1451	0.2063	0.1504	0.1329	0.2083
0.1624	0.1602	0.1989	0.154	0.1445	0.2001	0.1498	0.1383	0.2016	0.1487	0.1362	0.2042	0.1527	0.1353	0.2076
0.1613	0.1579	0.1988	0.1527	0.1445	0.2	0.1488	0.1382	0.2014	0.1482	0.1361	0.2041	0.1525	0.1352	0.2074
0.1612	0.1574	0.1987	0.1525	0.1445	0.1999	0.1483	0.138	0.2014	0.1473	0.1359	0.204	0.1522	0.135	0.2074
0.1608	0.1566	0.1987	0.1525	0.1442	0.1999	0.1479	0.1378	0.2013	0.1471	0.1358	0.204	0.1516	0.135	0.2073
0.1607	0.1566	0.1985	0.1519	0.1439	0.1997	0.1479	0.1378	0.2012	0.147	0.1358	0.2038	0.1514	0.1344	0.2073
0.1603	0.1556	0.1984	0.1519	0.1439	0.1996	0.1479	0.1376	0.2011	0.147	0.1351	0.2037	0.1508	0.1335	0.2072
0.16	0.1555	0.1983	0.1518	0.143	0.1995	0.1471	0.1365	0.1989	0.1464	0.1339	0.2036	0.1507	0.1326	0.2071
0.1593	0.1542	0.1983	0.151	0.1429	0.1995	0.1469	0.1364	0.1989	0.1457	0.1338	0.2036	0.1503	0.1319	0.2071
0.1593	0.1542	0.1991	0.1507	0.1427	0.2013	0.1468	0.1361	0.2008	0.1455	0.1334	0.2049	0.1499	0.1319	0.208
0.1592	0.1535	0.1968	0.1506	0.1425	0.199	0.1464	0.1359	0.2007	0.1454	0.1334	0.2026	0.1497	0.1318	0.2056
0.1591	0.1535	0.1968	0.1506	0.1425	0.199	0.1463	0.1354	0.2007	0.1452	0.133	0.2026	0.1497	0.1317	0.2055
0.1588	0.1534	0.1968	0.1506	0.1421	0.199	0.1463	0.1352	0.2006	0.145	0.1329	0.2026	0.1496	0.1317	0.2054
0.1586	0.1528	0.1967	0.1501	0.1418	0.1989	0.1459	0.1351	0.2006	0.145	0.1328	0.2025	0.1495	0.1316	0.2053
0.1586	0.1528	0.1967	0.1501	0.1418	0.1989	0.1459	0.1351	0.2005	0.145	0.1326	0.2025	0.1495	0.131	0.2052
0.1585	0.1526	0.1966	0.1498	0.1415	0.1988	0.1455	0.1351	0.2005	0.1449	0.1326	0.2024	0.1495	0.1308	0.2052
0.1633	0.1525	0.1966	0.1496	0.1415	0.1988	0.1455	0.135	0.2005	0.1449	0.1323	0.2024	0.1489	0.1308	0.2051
0.1582	0.1524	0.1966	0.1495	0.1415	0.1988	0.1453	0.1349	0.2003	0.1448	0.1322	0.2024	0.1488	0.1306	0.2051
0.1579	0.1552	0.1964	0.1495	0.1414	0.1986	0.1452	0.1388	0.2003	0.1448	0.1321	0.2022	0.1488	0.1306	0.2051
0.1578	0.155	0.1964	0.1534	0.1454	0.1986	0.1492	0.1384	0.2002	0.1445	0.1318	0.2022	0.1487	0.1304	0.2051
0.1578	0.1548	0.1964	0.1534	0.1453	0.1986	0.1451	0.1383	0.2002	0.1444	0.1317	0.2022	0.1486	0.1302	0.205
0.1578	0.1546	0.1964	0.1531	0.145	0.1986	0.1451	0.1382	0.2002	0.1441	0.1317	0.2022	0.1485	0.13	0.205
0.1578	0.1545	0.1963	0.1531	0.1449	0.1985	0.1449	0.138	0.2001	0.1441	0.1316	0.2021	0.1484	0.1299	0.2049
0.1577	0.1545	0.2003	0.1531	0.1449	0.1985	0.1449	0.1379	0.2001	0.144	0.1316	0.2021	0.1482	0.1298	0.2049
0.1577	0.1545	0.1982	0.1531	0.1448	0.1984	0.1448	0.1379	0.1999	0.1439	0.1315	0.202	0.1481	0.1298	0.2048
0.1576	0.154	0.1981	0.153	0.1446	0.1983	0.1448	0.1378	0.1997	0.1438	0.1315	0.2019	0.148	0.1297	0.2047
0.1576	0.154	0.1979	0.1529	0.1446	0.1981	0.1446	0.1378	0.1997	0.1436	0.1312	0.2017	0.148	0.1296	0.2046
0.1576	0.154	0.1979	0.1527	0.1446	0.1981	0.1445	0.1378	0.1996	0.1436	0.1311	0.2017	0.1479	0.1294	0.2046
0.1575	0.1539	0.1978	0.1527	0.1446	0.197	0.1445	0.1377	0.1996	0.1434	0.1309	0.2001	0.1478	0.1294	0.2043
0.1568	0.1537	0.1977	0.1526	0.1446	0.1959	0.1442	0.1376	0.1976	0.1473	0.1349	0.2	0.1518	0.1333	0.2033
0.1568	0.1537	0.1965	0.1524	0.1445	0.1957	0.1442	0.1376	0.1976	0.1473	0.1349	0.1998	0.1477	0.1333	0.2032
0.1567	0.1532	0.1965	0.1524	0.1444	0.1957	0.1442	0.1375	0.1974	0.1472	0.1349	0.1998	0.1475	0.1333	0.2031
0.1567	0.1532	0.1965	0.1521	0.1443	0.1957	0.1438	0.1375	0.1974	0.1471	0.1349	0.1998	0.1474	0.1332	0.2031
0.1566	0.1531	0.1965	0.152	0.1442	0.1957	0.1437	0.1374	0.1973	0.1471	0.1348	0.1998	0.1473	0.1332	0.203
0.1566	0.1531	0.1964	0.1519	0.1442	0.1957	0.1437	0.1374	0.1972	0.147	0.1347	0.1997	0.1472	0.1331	0.203
0.1566	0.153	0.1964	0.1518	0.1442	0.1956	0.1437	0.1373	0.1972	0.147	0.1347	0.1997	0.1472	0.1331	0.203
0.1566	0.1528	0.1963	0.1518	0.1442	0.1956	0.1436	0.1373	0.1972	0.1469	0.1347	0.1996	0.1471	0.133	0.2029
0.1566	0.1526	0.1963	0.1517	0.1442	0.1955	0.1435	0.1373	0.1972	0.1468	0.1346	0.1996	0.147	0.133	0.2029
0.1564	0.1526	0.1963	0.1517	0.1441	0.1955	0.1435	0.1372	0.1971	0.1468	0.1345	0.1996	0.147	0.133	0.2029
0.1564	0.1524	0.1963	0.1477	0.1407	0.1955	0.1435	0.1371	0.197	0.1467	0.1345	0.1996	0.1469	0.1329	0.2029
0.1563	0.1523	0.1962	0.1477	0.14	0.1954	0.1435	0.133	0.197	0.1466	0.1345	0.1995	0.1468	0.1329	0.2029
0.1563	0.1523	0.1962	0.1477	0.1399	0.1954	0.1435	0.133	0.197	0.1465	0.1343	0.1995	0.1468	0.1328	0.2029
0.1562	0.1521	0.1942	0.1476	0.1398	0.1954	0.1434	0.133	0.197	0.1464	0.1343	0.1995	0.1467	0.1327	0.2028
0.1562	0.1521	0.1942	0.1476	0.1396	0.1954	0.1434	0.1329	0.1969	0.1462	0.1342	0.1995	0.1466	0.1326	0.2027
0.156	0.1521	0.1921	0.1475	0.1396	0.1933	0.1432	0.1329	0.1969	0.1462	0.134	0.1974	0.1466	0.1325	0.2027
0.1559	0.152	0.192	0.1473	0.1396	0.1932	0.1432	0.1328	0.1949	0.1461	0.134	0.1973	0.1465	0.1322	0.2027
0.1558	0.152	0.192	0.1472	0.1396	0.1932	0.1431	0.1327	0.1948	0.1461	0.1339	0.1973	0.1464	0.1322	0.2027
0.1508	0.146	0.192	0.1471	0.1396	0.1932	0.143	0.1325	0.1948	0.146	0.1339	0.1973	0.1464	0.1321	0.2006
0.1507	0.1458	0.192	0.1471	0.1396	0.1932	0.1429	0.1324	0.1947	0.1457	0.1338	0.1973	0.1464	0.1319	0.2005
0.1507	0.1456	0.192	0.1469	0.1396	0.1931	0.1428	0.1324	0.1946	0.1456	0.1336	0.1972	0.1419	0.1318	0.2005
0.1507	0.1454	0.192	0.1468	0.1395	0.1931	0.1426	0.1324	0.1946	0.1373	0.1256	0.1972	0.1417	0.1237	0.2005
0.1506	0.1454	0.1919	0.1468	0.1395	0.1931	0.1424	0.1322	0.1946	0.1373	0.1254	0.1972	0.1416	0.1275	0.2005
0.1505	0.1454	0.1919	0.1468	0.1394	0.193	0.1422	0.1322	0.1946	0.1371	0.1253	0.1971	0.1413	0.1274	0.2004
0.1505	0.1453	0.1919	0.1467	0.1391	0.193	0.1422	0.1321	0.1946	0.1371	0.1252	0.1971	0.1413	0.1272	0.2004
0.1505	0.1453	0.1918	0.1466	0.1389	0.1929	0.1422	0.132	0.1946	0.1371	0.1252	0.197	0.1413	0.1272	0.2004
0.1504	0.1453	0.1918	0.1466	0.1389	0.1929	0.1422	0.1319	0.1945	0.137	0.1252	0.197	0.1413	0.1272	0.2003
0.1503	0.1452	0.1914	0.1466	0.1389	0.1929	0.1422	0.1318	0.1945	0.137	0.1251	0.197	0.1411	0.127	0.2003
0.1503	0.1451	0.1909	0.1465	0.1386	0.1928	0.1421	0.1318	0.1945	0.137	0.1251	0.197	0.1411	0.1269	0.2003
0.1502	0.145	0.1909	0.1465	0.1385	0.1928	0.1421	0.1278	0.1945	0.137	0.1249	0.1969	0.141	0.1269	0.2002
0.1502	0.145	0.1909	0.1425	0.1344	0.1928	0.138	0.1277	0.1945	0.1369	0.1248	0.1969	0.141	0.1268	0.2002
0.1502	0.1448	0.1908	0.1464	0.1344	0.1928	0.1378	0.1277	0.1944	0.1369	0.1248	0.1969	0.1408	0.1267	0.2002
0.1502	0.1446	0.1908	0.1463	0.1344	0.1927	0.1378	0.1272	0.1944	0.1368	0.1247	0.1969	0.1408	0.1267	0.2001
0.1502	0.1444	0.1908	0.1463	0.1344	0.1927	0.1378	0.1271	0.1944	0.1368	0.1243	0.1969	0.1407	0.1267	0.2001
0.1502	0.1443	0.1908	0.1463	0.1343	0.1927	0.1376	0.1271	0.1944	0.1366	0.1242	0.1968	0.1406	0.1266	0.2001
0.1501	0.1443	0.1907	0.1462	0.1343	0.1927	0.1376	0.1271	0.1943	0.1366	0.1242	0.1968	0.1406	0.1266	0.2
0.1501	0.1442	0.1907	0.1462	0.1342	0.1926	0.1375	0.1271	0.1943	0.1365	0.1242	0.1968	0.1405	0.1266	0.1999
0.1499	0.1442	0.1907	0.1462	0.1341	0.1926	0.1374	0.127	0.1943	0.1364	0.1242	0.1968	0.1404	0.1265	0.1999
0.1498	0.1437	0.1907	0.1462	0.1341	0.1926	0.1374	0.127	0.1943	0.1363	0.1241	0.1967	0.1403	0.1264	0.1999
0.1497	0.1436	0.1906	0.1461	0.1341	0.1901	0.1374	0.1269	0.1923	0.1363	0.1241	0.1967	0.1403	0.1263	0.1999
0.1497	0.1435	0.1906	0.146	0.1339	0.19	0.1374	0.1268	0.1923	0.1363	0.126	0.1967	0.1403	0.1262	0.1989
0.1497	0.1435	0.1906	0.1458	0.1339	0.19	0.1371	0.1268	0.1922	0.1403	0.1258	0.1947	0.1442	0.1261	0.1988
0.1493	0.1434	0.1896	0.1453	0.1338	0.19	0.137	0.1267	0.1922	0.1403	0.1258	0.1946	0.1441	0.1261	0.1988
0.1491	0.1434	0.1895	0.1453	0.1338	0.19	0.137	0.1267	0.1922	0.1402	0.1218	0.1946	0.1441	0.1261	0.1988
0.1491	0.146	0.1895	0.1452	0.1337	0.1899	0.137	0.1266	0.1922	0.14	0.1217	0.1946	0.144	0.1258	0.1988
0.149	0.1459	0.1895	0.1451	0.1337	0.1899	0.1368	0.1265	0.1922	0.1399	0.1217	0.1946	0.144	0.1258	0.1987
0.149	0.1457	0.1895	0.145	0.1336	0.1899	0.1367	0.1265	0.1922	0.1399	0.1216	0.1945	0.1438	0.1257	0.1987
0.149	0.1455	0.1894	0.145	0.1336	0.1899	0.1366	0.1265	0.1921	0.1398	0.1215	0.1945	0.1437	0.1256	0.1987
0.1489	0.1455	0.1894	0.1449	0.1336	0.1899	0.1364	0.1264	0.1921	0.1397	0.1215	0.1945	0.1437	0.1256	0.1987
0.1536	0.1454	0.1902	0.1448	0.1335	0.1898	0.1403	0.1263	0.192	0.1396	0.1214	0.1945	0.1436	0.1255	0.1986
0.1535	0.1454	0.1902	0.1446	0.1374	0.1898	0.1401	0.1303	0.192	0.1391	0.1213	0.1944	0.1436	0.1255	0.1986
0.1535	0.1453	0.1901	0.1446	0.1374	0.1897	0.1401	0.1302	0.192	0.1391	0.1212	0.1944	0.1434	0.1253	0.1985
0.1533	0.1453	0.1901	0.1445	0.1374	0.1897	0.14	0.13	0.1918	0.1391	0.1212	0.1943	0.1433	0.1253	0.1985
0.1532	0.1452	0.19	0.1444	0.1373	0.1897	0.14	0.13	0.1917	0.139	0.1211	0.1943	0.1432	0.1252	0.1985
0.1532	0.1449	0.19	0.1444	0.1371	0.1897	0.14	0.1299	0.1917	0.139	0.121	0.1943	0.1431	0.1252	0.1985
0.1527	0.1447	0.19	0.1443	0.1369	0.1895	0.1398	0.1299	0.1917	0.1389	0.121	0.1943	0.1431	0.1252	0.1984
0.1527	0.1447	0.19	0.1438	0.1369	0.1895	0.1397	0.1297	0.1916	0.1389	0.1209	0.1943	0.1428	0.1251	0.1984
0.1526	0.1446	0.1898	0.1436	0.1369	0.1895	0.1392	0.1296	0.1915	0.1386	0.1208	0.1941	0.1427	0.125	0.1983
0.1525	0.1445	0.1898	0.1435	0.1367	0.1908	0.139	0.1296	0.1915	0.1386	0.1208	0.1941	0.1426	0.1249	0.1982
0.1519	0.1444	0.1898	0.1432	0.1367	0.1908	0.1389	0.1295	0.1914	0.1382	0.1206	0.1941	0.1424	0.1248	0.1981
0.1519	0.1441	0.1896	0.1432	0.1367	0.1917	0.1387	0.1291	0.1934	0.1378	0.1206	0.1939	0.1423	0.1248	0.1989
0.1517	0.1438	0.1896	0.1428	0.1365	0.1916	0.1384	0.1291	0.1933	0.1377	0.1205	0.1959	0.1422	0.1246	0.1989
0.1517	0.1433	0.1895	0.1428	0.1364	0.1915	0.1384	0.1291	0.193	0.1377	0.1202	0.1958	0.1421	0.1246	0.1988
0.1516	0.143	0.1904	0.1428	0.1362	0.1913	0.1382	0.129	0.193	0.1375	0.1199	0.1957	0.142	0.1239	0.1966
0.1514	0.143	0.1903	0.1427	0.1359	0.1892	0.138	0.1285	0.1908	0.1373	0.1258	0.1956	0.142	0.1239	0.1965
0.1514	0.1426	0.1901	0.1424	0.1359	0.1889	0.1373	0.1285	0.1907	0.1371	0.1256	0.1954	0.1418	0.1238	0.1962
0.1509	0.142	0.188	0.1418	0.1355	0.1889	0.1373	0.1282	0.1906	0.1368	0.1253	0.1933	0.1417	0.1235	0.1962
0.1509	0.1419	0.1877	0.1417	0.1355	0.1888	0.1369	0.1278	0.1906	0.1367	0.1252	0.193	0.1417	0.1234	0.1961
0.1504	0.1418	0.1877	0.1415	0.1347	0.1888	0.1369	0.1273	0.1901	0.1365	0.1251	0.193	0.1412	0.1232	0.1961
0.1497	0.141	0.1876	0.1408	0.1345	0.1884	0.1359	0.1262	0.1871	0.1357	0.1246	0.1929	0.1412	0.1231	0.1958
0.1491	0.1404	0.1876	0.1401	0.1335	0.1862	0.1359	0.1251	0.1871	0.1356	0.1232	0.1929	0.1396	0.1216	0.1953

[truncated: 2 more sheets: Scenario3 rb str, Scenario4 rb str]
